# Supplementary material for: The role of fungi in heterogeneous sediment microbial networks
Source: Sci Rep. 2019 May 17;9:7537. doi: 10.1038/s41598-019-43980-3 (PMC6525233; doi:10.1038/s41598-019-43980-3)
Supplement: Supplementary file 3 — Supplementary file 2 [file 41598_2019_43980_MOESM3_ESM.xlsx]

## Sheet: Surface_Bacteria
Phylum	Class	Order	Family	Genus	Fraction	LDA score	P
Bacteroidetes	Bacteroidia	Bacteroidales	Marinilabiaceae		S1	3.70342	0.000139107
Proteobacteria	Gammaproteobacteria	Vibrionales	Vibrionaceae	Vibrio	S1	4.37302	0.000182529
Proteobacteria	Gammaproteobacteria	Alteromonadales	Alteromonadaceae	BD2_13	S1	3.05749	0.000218664
Proteobacteria	Gammaproteobacteria	Vibrionales			S1	3.46023	0.000238553
Proteobacteria	Epsilonproteobacteria	Campylobacterales	Helicobacteraceae	Sulfurimonas	S1	3.73782	0.000281767
Tenericutes	Mollicutes	Acholeplasmatales			S1	2.98629	0.000296124
Tenericutes	Mollicutes	Acholeplasmatales	Acholeplasmataceae	Acholeplasma	S1	2.98507	0.000319897
Firmicutes	Clostridia	Clostridiales	Eubacteriaceae		S1	2.78	0.000392628
Proteobacteria	Gammaproteobacteria	Alteromonadales	Shewanellaceae		S1	3.31742	0.000400682
Proteobacteria	Gammaproteobacteria	Alteromonadales	Shewanellaceae	Shewanella	S1	3.31742	0.000400682
Proteobacteria	Betaproteobacteria	Burkholderiales	Oxalobacteraceae		S1	2.43515	0.000422761
Bacteroidetes	Bacteroidia				S1	4.45267	0.000428721
Tenericutes					S1	3.43895	0.000562537
Spirochaetes	Spirochaetes	Spirochaetales	Spirochaetaceae	Spirochaeta	S1	2.90336	0.000574744
Proteobacteria	Gammaproteobacteria	Pseudomonadales	Pseudomonadaceae	Pseudomonas	S1	3.35912	0.000623718
Proteobacteria	Epsilonproteobacteria	Campylobacterales	Campylobacteraceae	Arcobacter	S1	3.46181	0.000680945
Proteobacteria	Deltaproteobacteria	Desulfobacterales	Desulfobacteraceae	Desulfobacter	S1	2.98222	0.0007651
Proteobacteria	Deltaproteobacteria	Desulfobacterales	Desulfobulbaceae	Desulfobulbus	S1	2.48076	0.00082877
Spirochaetes	Spirochaetes	Spirochaetales			S1	3.05083	0.000840638
Spirochaetes	Spirochaetes				S1	3.06607	0.000860522
Firmicutes	Clostridia	Clostridiales	Lachnospiraceae		S1	3.20771	0.000894224
Bacteroidetes	Bacteroidia	Bacteroidales	SB_1		S1	4.21367	0.000895099
Proteobacteria	Gammaproteobacteria	Oceanospirillales	Oceanospirillaceae		S1	4.03901	0.00109794
Actinobacteria	Actinobacteria	Actinomycetales	Cellulomonadaceae		S1	2.70465	0.00128176
Tenericutes	Mollicutes				S1	3.07992	0.00153896
Proteobacteria	Gammaproteobacteria	Vibrionales	Pseudoalteromonadaceae		S1	2.54573	0.00160607
Actinobacteria	Actinobacteria	Actinomycetales	Cellulomonadaceae	Demequina	S1	2.51387	0.00170459
Proteobacteria	Gammaproteobacteria	Pseudomonadales			S1	3.36232	0.00273326
Proteobacteria	Gammaproteobacteria	Vibrionales	Vibrionaceae		S1	2.99282	0.00283676
Firmicutes	Erysipelotrichi	Erysipelotrichales	Erysipelotrichaceae		S1	2.40924	0.00292665
Proteobacteria	Deltaproteobacteria	Desulfuromonadales	Pelobacteraceae	Pelobacter	S1	2.3244	0.00349742
Firmicutes	Erysipelotrichi	Erysipelotrichales			S1	2.40623	0.00374158
Firmicutes	Erysipelotrichi				S1	2.40621	0.00374158
NC10					S1	2.43904	0.00375643
NC10	wb1_A12				S1	2.4383	0.00375643
Proteobacteria	Alphaproteobacteria	RF32			S1	2.39918	0.00420554
Nitrospirae	Nitrospira	Nitrospirales	Thermodesulfovibrionaceae		S1	2.85142	0.00569675
Fusobacteria	Fusobacteriia				S1	2.72514	0.0126601
Fusobacteria					S1	2.72525	0.0126601
Proteobacteria	Gammaproteobacteria	Alteromonadales	125ds10		S1	2.22974	0.0131311
GN02	BD1_5				S1	2.29158	0.0131847
Proteobacteria	Gammaproteobacteria	Chromatiales			S1	3.54607	0.0136581
Bacteroidetes	Flavobacteriia	Flavobacteriales	Flavobacteriaceae	Muricauda	S1	2.53509	0.0159075
WS6	SC72				S1	2.35239	0.0160006
Nitrospirae	Nitrospira				S1	2.99823	0.0163372
Nitrospirae					S1	2.99823	0.0163372
Bacteroidetes	Flavobacteriia	Flavobacteriales	Cryomorphaceae	Fluviicola	S1	2.46044	0.0210906
Proteobacteria	Gammaproteobacteria	Marinicellales	Marinicellaceae	Marinicella	S1	2.43882	0.0228483
Firmicutes	Clostridia	Clostridiales	Tissierellaceae	Dethiosulfatibacter	S1	2.07062	0.0243311
TM7	TM7_3	EW055			S1	2.35418	0.0283857
Proteobacteria	Deltaproteobacteria	Myxococcales	OM27		S1	2.69926	0.0292627
Firmicutes	Clostridia	Clostridiales	Acidaminobacteraceae	Fusibacter	S1	2.19253	0.0295967
Gemmatimonadetes	Gemm_1				S1	2.28403	0.0327924
Caldithrix	KSB1	Ucn15732			S1	2.34308	0.0331772
Proteobacteria	Gammaproteobacteria	Alteromonadales	211ds20		S1	2.8438	0.0369306
Proteobacteria	Gammaproteobacteria	Thiotrichales	Thiotrichaceae		S1	2.7225	0.0439888
Proteobacteria	Alphaproteobacteria	Rhodobacterales	Hyphomonadaceae	Hyphomonas	S1	2.35523	0.0453733
Proteobacteria	Gammaproteobacteria	Chromatiales	Halothiobacillaceae		S2	3.73787	0.0001867
Proteobacteria	Gammaproteobacteria	Chromatiales	Halothiobacillaceae	Halothiobacillus	S2	3.73787	0.0001867
Proteobacteria	Epsilonproteobacteria				S2	4.55684	0.00032025
Acidobacteria	OS_K				S2	2.6487	0.000334677
Proteobacteria	Epsilonproteobacteria	Campylobacterales	Helicobacteraceae		S2	4.47896	0.000351008
Proteobacteria	Alphaproteobacteria	Rhodobacterales	Rhodobacteraceae	Paracoccus	S2	3.22515	0.000370782
Firmicutes	Clostridia	Clostridiales	Christensenellaceae		S2	2.88189	0.000409784
Proteobacteria	Gammaproteobacteria	Thiotrichales	Piscirickettsiaceae	Thiomicrospira	S2	3.07617	0.000486157
Chloroflexi	Anaerolineae	Anaerolineales			S2	3.04392	0.000542779
Proteobacteria	Deltaproteobacteria	Desulfarculales	Desulfarculaceae		S2	3.68514	0.000547516
Proteobacteria	Deltaproteobacteria	Desulfarculales			S2	3.69009	0.000547516
Proteobacteria	Deltaproteobacteria	Desulfobacterales	Desulfobacteraceae	Desulfosarcina	S2	3.28878	0.000669491
Chloroflexi	Anaerolineae	Anaerolineales	Anaerolinaceae	C1_B004	S2	2.59151	0.00073658
Fibrobacteres	TG3	TG3_1	TSCOR003_O20		S2	2.72365	0.000971621
Chloroflexi	Anaerolineae	Anaerolineales	Anaerolinaceae	T78	S2	2.66544	0.000987006
Proteobacteria	Deltaproteobacteria	Desulfobacterales	Desulfobacteraceae		S2	3.83804	0.00102992
Chloroflexi	Anaerolineae	Anaerolineales	Anaerolinaceae	SHD_231	S2	2.65204	0.00111588
WS3	PRR_12	PBS_III_9			S2	2.35127	0.0018135
Bacteroidetes	Bacteroidia	Bacteroidales			S2	3.84341	0.00192699
Proteobacteria	Gammaproteobacteria	34P16			S2	2.59723	0.00247574
Fibrobacteres					S2	2.70617	0.00350628
Firmicutes	Bacilli	Bacillales	Bacillaceae		S2	3.17357	0.00402287
OP8	OP8_2				S2	2.52396	0.00467129
OP1					S2	2.92988	0.00487396
Proteobacteria	Alphaproteobacteria	Rhizobiales	Hyphomicrobiaceae	Devosia	S2	2.45119	0.00602555
Chloroflexi	Anaerolineae	OPB11			S2	2.4609	0.00947193
Actinobacteria	OPB41				S2	2.64352	0.0134626
Proteobacteria	Gammaproteobacteria	Alteromonadales	Idiomarinaceae	Idiomarina	S2	2.34567	0.0165454
Verrucomicrobia	Verruco_5	WCHB1_41	RFP12		S2	2.52373	0.0177143
Proteobacteria	Gammaproteobacteria	Xanthomonadales	Xanthomonadaceae		S2	2.60676	0.018876
Hyd24_12	WM88				S2	2.49377	0.0221402
Hyd24_12					S2	2.50106	0.0221402
Proteobacteria	Gammaproteobacteria	Alteromonadales	Psychromonadaceae	Psychromonas	S2	2.31855	0.0237786
Proteobacteria	Gammaproteobacteria	Alteromonadales	Psychromonadaceae		S2	2.31869	0.0237786
Proteobacteria	Deltaproteobacteria	Desulfuromonadales	Pelobacteraceae		S2	2.89398	0.0241068
ZB3					S2	2.38138	0.0283167
Actinobacteria	Actinobacteria				S2	2.76543	0.0336141
Proteobacteria	Gammaproteobacteria	Oceanospirillales	Alcanivoracaceae		S2	2.53535	0.0387605
SAR406					S2	2.3407	0.0388378
Thermi	Deinococci	Deinococcales	Trueperaceae	B_42	S2	2.22067	0.0396013
Bacteroidetes	Rhodothermi	Rhodothermales	Balneolaceae		S2	2.54637	0.040771
Proteobacteria	Gammaproteobacteria	Xanthomonadales			S2	2.59918	0.0435304
Proteobacteria	Gammaproteobacteria	Oceanospirillales	Alcanivoracaceae	Alcanivorax	S2	2.61762	0.0483493
Chlorobi	Ignavibacteria	Ignavibacteriales	lheB3_7		S3	2.54676	0.000305977
Firmicutes	Clostridia	Clostridiales	Ruminococcaceae		S3	2.75715	0.000701023
Proteobacteria	Deltaproteobacteria	Desulfarculales	Desulfarculaceae	Desulfarculus	S3	2.57011	0.000806913
Proteobacteria	Gammaproteobacteria	Oceanospirillales	Halomonadaceae	Halomonas	S3	3.32855	0.00110626
Chloroflexi	Dehalococcoidetes	FS117_23B_02			S3	2.86254	0.00116601
Spirochaetes	Spirochaetes	Spirochaetales	Spirochaetaceae		S3	2.83895	0.00130816
Chloroflexi	Anaerolineae	Anaerolineales	Anaerolinaceae		S3	2.40316	0.0013466
Firmicutes	Clostridia				S3	3.54642	0.0019253
Bacteroidetes	Bacteroidia	Bacteroidales	VC21_Bac22		S3	2.48831	0.0020506
Chloroflexi	Dehalococcoidetes	Dehalococcoidales	Dehalococcoidaceae		S3	3.03391	0.00219722
Chloroflexi	Dehalococcoidetes				S3	2.41499	0.00241554
Firmicutes					S3	3.68529	0.00258913
Bacteroidetes	Bacteroidia	Bacteroidales	Porphyromonadaceae	Paludibacter	S3	2.43048	0.00298203
Spirochaetes					S3	3.04607	0.00301586
Chloroflexi	Anaerolineae	SHA_20			S3	2.57182	0.00377558
Proteobacteria	Deltaproteobacteria	Desulfobacterales			S3	4.25236	0.00378961
Bacteroidetes	Bacteroidia	Bacteroidales	Porphyromonadaceae		S3	2.4289	0.00407809
Chloroflexi	Dehalococcoidetes	Dehalococcoidales			S3	2.21962	0.00463426
SAR406	AB16	SSW63Au	SHAS460		S3	2.62114	0.00513506
Proteobacteria	Deltaproteobacteria	NKB15			S3	2.77949	0.00558232
Chloroflexi	Anaerolineae	SB_34			S3	2.3495	0.00701236
Acidobacteria	Solibacteres	Solibacterales			S3	2.58194	0.00800029
Proteobacteria	Deltaproteobacteria	Desulfobacterales	Desulfobacteraceae	Desulfococcus	S3	3.77441	0.00831673
Firmicutes	Clostridia	Clostridiales	Clostridiaceae	Clostridiisalibacter	S3	2.54458	0.00855231
Nitrospirae	Nitrospira	Nitrospirales	Thermodesulfovibrionaceae	LCP_6	S3	2.4118	0.00986261
Firmicutes	Bacilli	Haloplasmatales	Haloplasmataceae		S3	2.35885	0.0132496
Firmicutes	Bacilli	Haloplasmatales			S3	2.35958	0.0132496
Proteobacteria	Gammaproteobacteria	Alteromonadales	Alteromonadaceae	Marinobacter	S3	3.31572	0.0138245
Firmicutes	Clostridia	Clostridiales	Acidaminobacteraceae	NP25	S3	2.67528	0.0166532
WS2	Kazan_3B_09				S3	2.8952	0.0201374
Proteobacteria	Deltaproteobacteria	Syntrophobacterales	Syntrophaceae	Desulfomonil	S3	2.89481	0.0217375
Proteobacteria	Deltaproteobacteria	Desulfuromonadales	Desulfuromonadaceae	Desulfuromonas	S3	2.33679	0.0223146
Chlorobi					S3	2.45254	0.030001
LCP_89	SAW1_B44				S3	2.31922	0.0316608
LCP_89					S3	2.31903	0.0316608
Firmicutes	Clostridia	Clostridiales			S3	2.19353	0.0335526
Planctomycetes	Phycisphaerae	mle1_8			S3	2.07705	0.0354642
Chlorobi	Ignavibacteria				S3	3.16277	0.0377922
Firmicutes	Clostridia	Halanaerobiales			S3	2.41955	0.0397729
Acidobacteria	Acidobacteria_6	CCU21			S3	2.41382	0.0451089
Actinobacteria	Actinobacteria	Actinomycetales	Nocardioidaceae		S3	2.12165	0.0452139
Bacteroidetes	Saprospirae	Saprospirales	Chitinophagaceae		S4	3.02322	0.000250399
Chlorobi	OPB56				S4	2.52889	0.000486702
Proteobacteria	Gammaproteobacteria	Alteromonadales	HTCC2188	HTCC	S4	3.08548	0.000683992
Planctomycetes	Phycisphaerae	Phycisphaerales	Phycisphaeraceae		S4	2.47443	0.000722643
Proteobacteria	TA18	CV90			S4	2.21311	0.00100376
BRC1	PRR_11				S4	2.47643	0.0016855
Bacteroidetes	Rhodothermi	Rhodothermales	Rhodothermaceae	Rubricoccus	S4	2.72369	0.00175437
Acidobacteria	iii1_8	DS_18			S4	2.74493	0.00202047
Actinobacteria	Acidimicrobiia	Acidimicrobiales	C111		S4	3.1753	0.002928
TM7	TM7_1				S4	3.08369	0.00305239
Proteobacteria	TA18				S4	2.50892	0.00379159
Bacteroidetes	Flavobacteriia	Flavobacteriales	Flavobacteriaceae		S4	4.2589	0.00390795
Proteobacteria	TA18	PHOS_HD29			S4	2.422	0.00684936
Proteobacteria	Gammaproteobacteria	Oceanospirillales	Alcanivoracaceae	Alcanivorax	S4	2.37138	0.00686221
Verrucomicrobia	Opitutae	Pelagicoccales	Pelagicoccaceae		S4	2.68594	0.00729348
Verrucomicrobia	Opitutae	Pelagicoccales			S4	2.68594	0.00729348
Verrucomicrobia	Opitutae	Pelagicoccales	Pelagicoccaceae	Pelagicoccus	S4	2.68594	0.00729348
Cyanobacteria	Synechococcophycideae	Pseudanabaenales	Pseudanabaenaceae		S4	2.57294	0.00965037
Proteobacteria	Gammaproteobacteria	HTCC2188			S4	2.29927	0.0107037
Actinobacteria	Thermoleophilia				S4	2.38209	0.0115259
Verrucomicrobia	Pedosphaerae				S4	2.49918	0.0115732
Cyanobacteria	Synechococcophycideae	Pseudanabaenales			S4	2.76926	0.0121381
Cyanobacteria	Synechococcophycideae				S4	2.76926	0.0121381
Proteobacteria	Gammaproteobacteria	Alteromonadales	Alteromonadaceae	Glaciecola	S4	2.78522	0.0127271
Proteobacteria	Deltaproteobacteria	PB19			S4	2.23822	0.0167173
Proteobacteria	Deltaproteobacteria	Myxococcales	Haliangiaceae		S4	2.55054	0.0220129
Cyanobacteria	Oscillatoriophycideae	Chroococcales	Xenococcaceae		S4	2.50704	0.0241879
Proteobacteria	Gammaproteobacteria	Oceanospirillales	Halomonadaceae	CandidatusPortiera	S4	2.31999	0.0247345
Gemmatimonadetes	Gemm_5				S4	3.61851	0.0247965
Thermi	Deinococci	Deinococcales			S4	2.23461	0.0268473
Thermi	Deinococci				S4	2.23461	0.0268473
Thermi					S4	2.23461	0.0268473
Proteobacteria	Deltaproteobacteria	Myxococcales	Cystobacterineae		S4	2.28213	0.0269038
Actinobacteria	Acidimicrobiia	Acidimicrobiales	AKIW874		S4	2.13502	0.0275924
TM7	SC3				S4	2.33293	0.0285815
Proteobacteria	Gammaproteobacteria	Oceanospirillales	Oceanospirillaceae	Oleibacter	S4	2.29234	0.0293423
Proteobacteria	Gammaproteobacteria	Alteromonadales	HTCC2188		S4	2.60951	0.0299885
Gemmatimonadetes	Gemm_3				S4	2.59724	0.0343886
Bacteroidetes					S4	2.27512	0.0351465
Cyanobacteria	Synechococcophycideae	Pseudanabaenales	Pseudanabaenaceae	Halomicronema	S4	2.36639	0.0357458
OP11	WCHB1_64				S4	2.19709	0.0428995
Proteobacteria	Gammaproteobacteria	Oceanospirillales	Oleiphilaceae		S4	2.49531	0.0469117
BRC1	NPL_UPA2				S4	2.25391	0.0482411
Proteobacteria	Alphaproteobacteria	Rhodospirillales	Rhodospirillaceae	Novispirillum	S4	2.31596	0.049384
Bacteroidetes	Rhodothermi				BS	4.11008	0.000240714
Bacteroidetes	Rhodothermi	Rhodothermales			BS	4.11008	0.000240714
Bacteroidetes	Cytophagia	Cytophagales	Flammeovirgaceae		BS	3.94647	0.000288441
Verrucomicrobia	Verrucomicrobiae	Verrucomicrobiales	Verrucomicrobiaceae	Luteolibacter	BS	3.46396	0.000318624
Bacteroidetes	Cytophagia				BS	4.04819	0.000319171
Chloroflexi	Anaerolineae	SBR1031	A4b		BS	3.22971	0.000512424
Verrucomicrobia	Opitutae				BS	3.33845	0.000514723
Gemmatimonadetes	Gemm_2				BS	3.2689	0.000587344
Actinobacteria	Nitriliruptoria	Nitriliruptorales			BS	3.37118	0.000587606
Actinobacteria	Nitriliruptoria	Nitriliruptorales	Nitriliruptoraceae		BS	3.37118	0.000587606
Verrucomicrobia	Verrucomicrobiae				BS	3.65175	0.000680338
Verrucomicrobia	Verrucomicrobiae	Verrucomicrobiales			BS	3.65175	0.000680338
Verrucomicrobia	Verrucomicrobiae	Verrucomicrobiales	Verrucomicrobiaceae		BS	3.14626	0.000705225
Actinobacteria	Nitriliruptoria				BS	3.44807	0.000709012
Proteobacteria	Deltaproteobacteria	Spirobacillales			BS	2.63545	0.000748723
Planctomycetes	vadinHA49	DH61			BS	2.49492	0.000817438
Bacteroidetes	Saprospirae				BS	3.90785	0.000836902
Verrucomicrobia	Verrucomicrobiae	Verrucomicrobiales	Verrucomicrobiaceae	Verrucomicrobium	BS	2.40921	0.000922789
Bacteroidetes	Rhodothermi	Rhodothermales	Rhodothermaceae		BS	3.7124	0.000962629
Bacteroidetes	Flavobacteriia	Flavobacteriales	Cryomorphaceae	Owenweeksia	BS	3.08175	0.000980557
Chloroflexi	Anaerolineae	Caldilineales	Caldilineaceae		BS	3.16928	0.000991735
Chloroflexi	Anaerolineae	Caldilineales			BS	3.16928	0.000991735
Bacteroidetes	Flavobacteriia	Flavobacteriales	Flavobacteriaceae	Robiginitalea	BS	2.62143	0.00101042
OD1	ZB2				BS	2.48374	0.00102763
Bacteroidetes	Saprospirae	Saprospirales			BS	2.60462	0.00108991
TM7					BS	2.47898	0.00110034
Bacteroidetes	Saprospirae	Saprospirales	Saprospiraceae		BS	3.80831	0.00112034
Proteobacteria	Deltaproteobacteria	Bdellovibrionales	Bdellovibrionaceae	Bdellovibrio	BS	2.73824	0.00115672
Planctomycetes	vadinHA49				BS	2.35424	0.00115996
Acidobacteria	Chloracidobacteria				BS	2.58351	0.00124768
Acidobacteria	Chloracidobacteria	RB41	Ellin6075		BS	2.58574	0.00124768
Proteobacteria	Gammaproteobacteria	Oceanospirillales	Hahellaceae	Hahella	BS	2.72054	0.00129354
Proteobacteria	Gammaproteobacteria	Oceanospirillales	Hahellaceae		BS	2.72078	0.00129354
Bacteroidetes	Cytophagia	Cytophagales	Flammeovirgaceae	Roseivirga	BS	2.97978	0.00141481
Bacteroidetes	Flavobacteriia	Flavobacteriales	Flavobacteriaceae	Gramella	BS	4.15833	0.00142329
Proteobacteria	Gammaproteobacteria	Oceanospirillales			BS	2.84343	0.00183576
Actinobacteria	Acidimicrobiia				BS	3.7684	0.00223819
Proteobacteria	Alphaproteobacteria	BD7_3			BS	2.81208	0.00225152
Bacteroidetes	Rhodothermi	Rhodothermales	Balneolaceae	KSA1	BS	3.60167	0.00242622
Bacteroidetes	Flavobacteriia	Flavobacteriales			BS	3.15673	0.00244011
Bacteroidetes	Cytophagia	Cytophagales	Cytophagaceae	Pontibacter	BS	2.3224	0.00244702
Actinobacteria	Acidimicrobiia	Acidimicrobiales			BS	3.64961	0.00251133
Actinobacteria	Thermoleophilia	Gaiellales	Gaiellaceae		BS	2.40145	0.00274948
Firmicutes	Bacilli	Bacillales	Alicyclobacillaceae	Alicyclobacillus	BS	2.49147	0.00296043
Proteobacteria	Gammaproteobacteria	Alteromonadales	OM60	Congregibacter	BS	2.78165	0.00352745
Proteobacteria	Betaproteobacteria	Burkholderiales	Comamonadaceae		BS	2.20062	0.00366297
Cyanobacteria	Oscillatoriophycideae	Oscillatoriales	Phormidiaceae	Phormidium	BS	3.21527	0.00393736
Bacteroidetes	Flavobacteriia	Flavobacteriales	Cryomorphaceae	Cryomorpha	BS	2.58484	0.00411685
Bacteroidetes	Rhodothermi	Rhodothermales	Balneolaceae	Balneola	BS	3.50112	0.0050794
Planctomycetes	Planctomycetia	Planctomycetales	Planctomycetaceae	Planctomyces	BS	2.6853	0.00562888
Planctomycetes	Planctomycetia	Planctomycetales	Planctomycetaceae		BS	2.6853	0.00562888
Planctomycetes	Planctomycetia	Planctomycetales			BS	2.6853	0.00562888
Spirochaetes	Brachyspirae	Brachyspirales	Brachyspiraceae		BS	2.60094	0.00612276
Bacteroidetes	Cytophagia	Cytophagales	Flammeovirgaceae	Fulvivirga	BS	2.51923	0.00625311
Proteobacteria	Deltaproteobacteria	GMD14H09			BS	2.91394	0.00692564
Cyanobacteria	Oscillatoriophycideae	Oscillatoriales	Phormidiaceae		BS	2.6015	0.00696724
Proteobacteria	Alphaproteobacteria	Rickettsiales	Rickettsiaceae		BS	2.33309	0.00700026
Bacteroidetes	Saprospirae	Saprospirales	Saprospiraceae	Lewinella	BS	2.84156	0.00708454
Verrucomicrobia	Opitutae	Puniceicoccales	Puniceicoccaceae	Coraliomargarita	BS	3.12781	0.00745194
Proteobacteria	Gammaproteobacteria	Oceanospirillales	Saccharospirillaceae		BS	2.45116	0.00760064
Verrucomicrobia	Opitutae	Puniceicoccales			BS	3.13684	0.00835794
Actinobacteria	Rubrobacteria	Rubrobacterales	Rubrobacteraceae		BS	2.34747	0.00856207
Actinobacteria	Rubrobacteria	Rubrobacterales	Rubrobacteraceae	Rubrobacter	BS	2.34366	0.00856207
Actinobacteria	Rubrobacteria	Rubrobacterales			BS	2.34803	0.00856207
Actinobacteria	Rubrobacteria				BS	2.34392	0.00856207
Cyanobacteria	Oscillatoriophycideae	Oscillatoriales	Phormidiaceae	Microcoleus	BS	3.706	0.00966383
Bacteroidetes	Rhodothermi	Rhodothermales	Rhodothermaceae	Salisaeta	BS	2.27829	0.010322
Proteobacteria	Alphaproteobacteria	Rhodospirillales			BS	2.54956	0.0105532
Bacteroidetes	Sphingobacteriia				BS	2.30046	0.0110164
Cyanobacteria					BS	2.57627	0.0124096
OP11	WCHB1_64	d153			BS	2.30332	0.0128085
Cyanobacteria	Oscillatoriophycideae	Oscillatoriales			BS	3.84953	0.0129368
Chloroflexi	Anaerolineae	CFB_26			BS	3.1284	0.0131258
Cyanobacteria	Oscillatoriophycideae				BS	3.9084	0.01447
Proteobacteria	Gammaproteobacteria	HOC36			BS	2.49503	0.0147583
Proteobacteria	Deltaproteobacteria	Bdellovibrionales			BS	2.98165	0.0158303
Chloroflexi	Thermomicrobia	AKYG1722			BS	2.5065	0.0165633
Verrucomicrobia	Spartobacteria	Chthoniobacterales	Chthoniobacteraceae	DA101	BS	2.31842	0.0191063
Fibrobacteres	Fibrobacteria	Ucp1540			BS	2.64662	0.0198975
Firmicutes	Bacilli	Bacillales	Bacillaceae	Bacillus	BS	2.62514	0.0198983
Proteobacteria	Alphaproteobacteria	Kiloniellales			BS	2.52601	0.0201465
Verrucomicrobia	Spartobacteria				BS	2.31701	0.0214093
Verrucomicrobia	Spartobacteria	Chthoniobacterales			BS	2.30661	0.0214093
OP11					BS	2.34853	0.0215989
WPS_2					BS	2.52372	0.0217459
Planctomycetes	Planctomycetia	Pirellulales			BS	2.77945	0.0242584
Proteobacteria	Deltaproteobacteria	Bdellovibrionales	Bdellovibrionaceae		BS	2.25996	0.0253604
Planctomycetes	Planctomycetia	Pirellulales	Pirellulaceae		BS	2.77525	0.0257192
Bacteroidetes	Flavobacteriia	Flavobacteriales	Cryomorphaceae		BS	2.59125	0.0267306
Chloroflexi	Anaerolineae				BS	2.59193	0.0274757
Actinobacteria	Acidimicrobiia	Acidimicrobiales	EB1017		BS	2.28692	0.0279755
Cyanobacteria	Oscillatoriophycideae	Chroococcales	Cyanobacteriaceae		BS	2.95196	0.028446
Proteobacteria	Alphaproteobacteria	Rhodobacterales	Rhodobacteraceae		BS	3.90004	0.0290446
Proteobacteria	Alphaproteobacteria	Rhodobacterales	Rhodobacteraceae	Loktanella	BS	2.25673	0.033655
Proteobacteria	Deltaproteobacteria	Bdellovibrionales	Bacteriovoracaceae		BS	2.66535	0.0347151
Actinobacteria	Nitriliruptoria	Euzebyales	Euzebyaceae	Euzebya	BS	2.68226	0.0388483
Actinobacteria	Nitriliruptoria	Euzebyales			BS	2.68226	0.0388483
Actinobacteria	Nitriliruptoria	Euzebyales	Euzebyaceae		BS	2.68226	0.0388483
Chloroflexi	Anaerolineae	DRC31			BS	2.35015	0.0409705
Proteobacteria	Alphaproteobacteria	Rhizobiales	Hyphomicrobiaceae		BS	2.64122	0.0424322
Bacteroidetes	At12OctB3				BS	2.17069	0.0497542

## Sheet: Subsurface_Bacteria
Phylum	Class	Order	Family	Genus	Fraction	LDA score	P
Tenericutes	Mollicutes				SS1	2.71833	0.00348374
Proteobacteria	Epsilonproteobacteria	Campylobacterales	Helicobacteraceae		SS1	4.09406	0.00374847
Tenericutes	Mollicutes	Acholeplasmatales	Acholeplasmataceae	Acholeplasma	SS1	2.94322	0.00376908
Tenericutes	Mollicutes	Acholeplasmatales			SS1	2.95153	0.00376908
Tenericutes					SS1	3.14647	0.00422038
Proteobacteria	Deltaproteobacteria	Desulfobacterales	Desulfobulbaceae	Desulfobulbus	SS1	2.45381	0.00459423
Proteobacteria	Deltaproteobacteria	Syntrophobacterales	Syntrophaceae	Desulfomonil	SS1	2.78892	0.00462999
Proteobacteria	Epsilonproteobacteria				SS1	4.30388	0.00524807
Proteobacteria	Gammaproteobacteria	Oceanospirillales	Oceanospirillaceae		SS1	4.06219	0.00646906
Proteobacteria	Gammaproteobacteria	Methylococcales			SS1	2.4554	0.00777375
Firmicutes	Clostridia	Clostridiales	Eubacteriaceae		SS1	2.77517	0.00878058
Proteobacteria	Betaproteobacteria	Burkholderiales	Oxalobacteraceae		SS1	2.45707	0.00883771
OP8	OP8_2				SS1	2.44162	0.00897173
Firmicutes	Clostridia	Clostridiales	Acidaminobacteraceae	Fusibacter	SS1	3.10012	0.00952016
Chloroflexi	Anaerolineae	Anaerolineales	Anaerolinaceae	SHD_231	SS1	2.41562	0.00961002
Proteobacteria	Deltaproteobacteria	Bdellovibrionales	Bacteriovoracaceae	Bacteriovorax	SS1	2.6907	0.00994948
Proteobacteria	Gammaproteobacteria	Oceanospirillales	Oceanospirillaceae	Marinomonas	SS1	2.72569	0.0101247
Proteobacteria	Deltaproteobacteria	Desulfobacterales	Desulfobacteraceae	Desulfobacter	SS1	2.9533	0.0103261
Proteobacteria	Gammaproteobacteria	Vibrionales	Vibrionaceae		SS1	3.03651	0.0103848
Proteobacteria	Epsilonproteobacteria	Campylobacterales	Helicobacteraceae	Sulfurimonas	SS1	3.66699	0.0107304
Spirochaetes	Spirochaetes	Spirochaetales	Spirochaetaceae	Spirochaeta	SS1	2.85157	0.0107941
Firmicutes	Erysipelotrichi	Erysipelotrichales	Erysipelotrichaceae		SS1	2.52933	0.0113033
Bacteroidetes	Bacteroidia	Bacteroidales	Porphyromonadaceae	Paludibacter	SS1	2.52562	0.0125534
Proteobacteria	Gammaproteobacteria	Thiotrichales	Piscirickettsiaceae	Methylophaga	SS1	2.7637	0.0133573
Proteobacteria	Gammaproteobacteria	Alteromonadales	Shewanellaceae		SS1	3.35999	0.0139629
Proteobacteria	Gammaproteobacteria	Alteromonadales	Shewanellaceae	Shewanella	SS1	3.35747	0.0139629
Spirochaetes	Spirochaetes	Spirochaetales			SS1	2.94002	0.0149212
Proteobacteria	Epsilonproteobacteria	Campylobacterales	Campylobacteraceae	Arcobacter	SS1	3.37132	0.0149558
Bacteroidetes	Bacteroidia	Bacteroidales	Porphyromonadaceae		SS1	2.64417	0.0151768
Spirochaetes					SS1	3.02217	0.0156328
Proteobacteria	Gammaproteobacteria	Pseudomonadales			SS1	3.16301	0.0163046
Proteobacteria	Gammaproteobacteria	Vibrionales	Vibrionaceae	Vibrio	SS1	4.36177	0.0165139
Acidobacteria	Acidobacteria_6	BPC015			SS1	2.4691	0.0178812
Spirochaetes	Spirochaetes				SS1	2.974	0.0180848
Firmicutes	Erysipelotrichi	Erysipelotrichales			SS1	2.52336	0.0183236
Firmicutes	Erysipelotrichi				SS1	2.53906	0.0183236
Proteobacteria	Gammaproteobacteria	Alteromonadales	Alteromonadaceae		SS1	3.55376	0.0184759
Proteobacteria	Gammaproteobacteria	Marinicellales	Marinicellaceae	Marinicella	SS1	2.39015	0.0188369
Nitrospirae	Nitrospira	Nitrospirales			SS1	2.75523	0.0188694
Bacteroidetes	Flavobacteriia	Flavobacteriales	Flavobacteriaceae	Muricauda	SS1	2.58083	0.0190496
Proteobacteria	Gammaproteobacteria	Pseudomonadales	Pseudomonadaceae	Pseudomonas	SS1	3.19741	0.0192991
Proteobacteria	Gammaproteobacteria	Oceanospirillales	Oceanospirillaceae	Marinobacterium	SS1	2.60764	0.019347
Proteobacteria	Gammaproteobacteria	Alteromonadales	Alteromonadaceae	BD2_13	SS1	3.29298	0.0194853
Proteobacteria	Alphaproteobacteria	Kiloniellales	Kiloniellaceae	Thalassospira	SS1	2.55487	0.0204311
BRC1					SS1	2.62328	0.0231791
Actinobacteria	Actinobacteria				SS1	2.69372	0.0236178
Bacteroidetes	Bacteroidia	Bacteroidales	Marinilabiaceae		SS1	3.50953	0.0237807
Bacteroidetes	Flavobacteriia	Flavobacteriales	Cryomorphaceae	Fluviicola	SS1	2.58261	0.024935
Actinobacteria	Actinobacteria	Actinomycetales	Cellulomonadaceae		SS1	2.64682	0.0261388
Proteobacteria	Gammaproteobacteria	Vibrionales			SS1	3.40643	0.0262072
Actinobacteria	Actinobacteria	Actinomycetales	Cellulomonadaceae	Demequina	SS1	2.58348	0.0283014
Firmicutes	Clostridia	Clostridiales	Lachnospiraceae		SS1	3.20438	0.0301374
Nitrospirae	Nitrospira	Nitrospirales	Thermodesulfovibrionaceae		SS1	3.28265	0.031055
Proteobacteria	Gammaproteobacteria	Alteromonadales	211ds20		SS1	2.88464	0.0350726
Proteobacteria	Alphaproteobacteria	Rhodobacterales	Rhodobacteraceae	Paracoccus	SS1	3.01272	0.0387226
Proteobacteria	Deltaproteobacteria	NB1_j			SS1	2.58051	0.0389161
Chloroflexi	Anaerolineae	Anaerolineales			SS1	2.57022	0.0407715
Firmicutes	Clostridia	Clostridiales	Christensenellaceae		SS1	2.50924	0.041629
Proteobacteria	Deltaproteobacteria	Bdellovibrionales			SS1	2.88431	0.0417275
Proteobacteria	Gammaproteobacteria	Alteromonadales			SS1	2.98299	0.0420004
Proteobacteria	Deltaproteobacteria	Desulfarculales	Desulfarculaceae	Desulfarculus	SS1	2.72147	0.0432451
Chloroflexi	Anaerolineae	Anaerolineales	Anaerolinaceae		SS1	2.71469	0.0439634
Proteobacteria	Gammaproteobacteria	Vibrionales	Pseudoalteromonadaceae	Pseudoalteromonas	SS1	2.76604	0.0440097
Proteobacteria	Deltaproteobacteria	Desulfuromonadales	Desulfuromonadaceae	Desulfuromonas	SS1	2.5083	0.0469325
Firmicutes	Clostridia				SS1	3.43719	0.0470006
Proteobacteria	Deltaproteobacteria	PB19			SS1	2.99886	0.047991
WS3	PRR_12	PBS_III_9			SS2	2.4976	0.0309448
Spirochaetes	Spirochaetes	Spirochaetales	Spirochaetaceae		SS2	2.64299	0.0347908
Actinobacteria	Actinobacteria	Actinomycetales	Micrococcaceae		SS2	3.0535	0.0351829
Bacteroidetes	Bacteroidia	Bacteroidales	VC21_Bac22		SS2	2.3918	0.0363914
Proteobacteria	Deltaproteobacteria	Sva0853	JTB36		SS2	2.69787	0.0412383
Bacteroidetes	Rhodothermi	Rhodothermales	Balneolaceae	Balneola	SS2	2.41603	0.0426222
Lentisphaerae	Lentisphaeria	Z20			SS2	3.20653	0.046179
Gemmatimonadetes	Gemm_5				SS2	3.63497	0.0462474
Bacteroidetes	Rhodothermi				SS3	4.03538	0.0234114
Bacteroidetes	Rhodothermi	Rhodothermales			SS3	4.03149	0.0234114
Chloroflexi	Anaerolineae	CFB_26			SS3	3.57938	0.040254
Actinobacteria	Thermoleophilia				SS3	2.56259	0.0425278
Bacteroidetes	Rhodothermi	Rhodothermales	Balneolaceae	KSA1	SS3	3.3141	0.0428829
Chloroflexi	Anaerolineae	Caldilineales	Caldilineaceae		SS3	3.48777	0.044136
Chloroflexi	Anaerolineae	Caldilineales			SS3	3.47631	0.044136
Chloroflexi	Anaerolineae	GCA004			SS3	3.80382	0.0463049
WS6	B142				SS3	2.85567	0.049827
OP11	WCHB1_64				SS4	2.52373	0.0145658
OP11					SS4	2.59164	0.0215816
Bacteroidetes	Rhodothermi	Rhodothermales	Rhodothermaceae		SS4	3.94368	0.0241347
Bacteroidetes	Saprospirae	Saprospirales			SS4	2.43683	0.0357675
Chloroflexi	Anaerolineae	SBR1031	A4b		SS4	3.2817	0.0385613
Actinobacteria	Acidimicrobiia				SS4	4.09159	0.0417391
Proteobacteria	Betaproteobacteria				SS4	2.45709	0.0431326
Planctomycetes	C6				BSS	2.98085	0.00285822
Verrucomicrobia	Pedosphaerae	Pedosphaerales			BSS	2.90976	0.00766681
Bacteroidetes	Saprospirae	Saprospirales	Chitinophagaceae		BSS	2.89667	0.00950555
Proteobacteria	TA18				BSS	2.58979	0.0104219
Planctomycetes	C6	Ucm1571			BSS	2.99291	0.01654
Actinobacteria	Acidimicrobiia	Acidimicrobiales	C111		BSS	3.14744	0.0187626
Proteobacteria	TA18	CV90			BSS	2.37717	0.0215132
Chlorobi	Ignavibacteria	Ignavibacteriales	Ignavibacteriaceae		BSS	3.31565	0.0240121
Acidobacteria	BPC102	MVS_40			BSS	2.90718	0.026085
Acidobacteria	Chloracidobacteria				BSS	2.39816	0.0272656
Acidobacteria	Chloracidobacteria	RB41	Ellin6075		BSS	2.37226	0.0272656
Proteobacteria	Deltaproteobacteria	Bdellovibrionales	Bdellovibrionaceae	Bdellovibrio	BSS	2.57685	0.0276722
Bacteroidetes	Cytophagia				BSS	3.83156	0.0293484
Fibrobacteres	Fibrobacteria	Ucp1540			BSS	2.81256	0.0300682
Chlorobi	Ignavibacteria				BSS	3.34819	0.0304699
Planctomycetes	vadinHA49				BSS	3.54602	0.0342258
Bacteroidetes	Cytophagia	Cytophagales	Flammeovirgaceae		BSS	3.77986	0.0353837
Proteobacteria	TA18	PHOS_HD29			BSS	2.60722	0.0363243
Proteobacteria	Gammaproteobacteria	Thiotrichales	Piscirickettsiaceae		BSS	3.5204	0.0495149
BRC1	NPL_UPA2				BSS	2.54538	0.0495968

## Sheet: Deep_Bacteria
Phylum	Class	Order	Family	Genus	Fraction	LDA score	P
Bacteroidetes	Saprospirae	Saprospirales	Saprospiraceae	Saprospira	D1	2.67226	0.0007048
Proteobacteria	Deltaproteobacteria	Desulfobacterales	Desulfobulbaceae	Desulfocapsa	D1	2.4083	0.000775219
Verrucomicrobia	Verruco_5	WCHB1_41	RFP12		D1	2.778	0.00099969
Firmicutes	Clostridia	Clostridiales	Tissierellaceae	Dethiosulfatibacter	D1	2.58727	0.00100088
Bacteroidetes	Bacteroidia	Bacteroidales	Porphyromonadaceae	Paludibacter	D1	2.36267	0.00207914
Bacteroidetes	Bacteroidia	Bacteroidales	Porphyromonadaceae		D1	2.36243	0.00207914
Proteobacteria	Gammaproteobacteria	34P16			D1	2.63382	0.00214978
GN02	BD1_5				D1	2.50471	0.00225211
Proteobacteria	Deltaproteobacteria	Bdellovibrionales	Bacteriovoracaceae	Bacteriovorax	D1	2.72775	0.00255642
Proteobacteria	Epsilonproteobacteria	Campylobacterales	Campylobacteraceae	Sulfurospirillum	D1	2.37038	0.00266263
Proteobacteria	Epsilonproteobacteria	Campylobacterales	Helicobacteraceae	Sulfurimonas	D1	4.06289	0.00303357
Verrucomicrobia	Opitutae	Puniceicoccales	Puniceicoccaceae		D1	2.6211	0.00311145
Fibrobacteres	Fibrobacteria	Fibrobacterales			D1	2.32894	0.00320015
Fibrobacteres	Fibrobacteria	Fibrobacterales	Fibrobacteraceae		D1	2.33179	0.00320015
Proteobacteria	Gammaproteobacteria	Alteromonadales	211ds20		D1	2.78231	0.00328395
Proteobacteria	Alphaproteobacteria	RF32			D1	2.23227	0.00341222
Proteobacteria	Gammaproteobacteria	Alteromonadales	Colwelliaceae	Thalassomonas	D1	2.60373	0.00379488
Proteobacteria	Gammaproteobacteria	Marinicellales	Marinicellaceae	Marinicella	D1	2.48503	0.00398178
Proteobacteria	Betaproteobacteria	Burkholderiales	Oxalobacteraceae		D1	2.43283	0.00409668
Proteobacteria	Epsilonproteobacteria	Campylobacterales	Helicobacteraceae		D1	4.42451	0.00437795
TM7	TM7_3				D1	2.89649	0.00447829
Proteobacteria	Epsilonproteobacteria				D1	4.60939	0.00450405
Proteobacteria	Epsilonproteobacteria	Campylobacterales	Campylobacteraceae	Arcobacter	D1	3.38525	0.00456936
Fusobacteria	Fusobacteriia	Fusobacteriales			D1	2.60159	0.00491387
Lentisphaerae	Lentisphaeria	Z20			D1	2.39025	0.00497428
WS6	SC72				D1	2.57633	0.00571708
Cyanobacteria	4C0d_2	YS2			D1	2.52704	0.00594151
Bacteroidetes	Flavobacteriia	Flavobacteriales	Flavobacteriaceae	Muricauda	D1	2.39303	0.0060407
Proteobacteria	Alphaproteobacteria	Kiloniellales	Kiloniellaceae	Thalassospira	D1	2.86219	0.00611293
Chlorobi	Ignavibacteria	Ignavibacteriales	lheB3_7		D1	2.76089	0.00657519
Proteobacteria	Gammaproteobacteria	Oceanospirillales	Oceanospirillaceae	Oleibacter	D1	2.67226	0.00669251
Firmicutes	Erysipelotrichi	Erysipelotrichales	Erysipelotrichaceae	PSB_M_3	D1	3.32927	0.00670156
Proteobacteria	Gammaproteobacteria	Pseudomonadales			D1	3.34543	0.00732711
Proteobacteria	Gammaproteobacteria	Chromatiales	Halothiobacillaceae		D1	2.78661	0.00806153
Proteobacteria	Gammaproteobacteria	Chromatiales	Halothiobacillaceae	Halothiobacillus	D1	2.78611	0.00806153
Proteobacteria	Deltaproteobacteria	Desulfobacterales	Desulfobacteraceae	Desulfobacter	D1	3.14338	0.00810595
Actinobacteria	Actinobacteria	Actinomycetales	Cellulomonadaceae		D1	2.44941	0.0082658
Proteobacteria	Gammaproteobacteria	Oceanospirillales	Oceanospirillaceae	Marinobacterium	D1	2.6207	0.00860591
Proteobacteria	Gammaproteobacteria	Alteromonadales	OM60		D1	3.32061	0.0088468
Lentisphaerae	Lentisphaeria	Lentisphaerales			D1	2.23383	0.00907845
Bacteroidetes	Flavobacteriia	Flavobacteriales	Cryomorphaceae	Fluviicola	D1	2.43037	0.00927073
Cyanobacteria	4C0d_2				D1	2.60767	0.00930126
Verrucomicrobia	Opitutae				D1	2.6777	0.00946233
Proteobacteria	Gammaproteobacteria	Alteromonadales	Shewanellaceae		D1	3.19658	0.0094789
Proteobacteria	Gammaproteobacteria	Alteromonadales	Shewanellaceae	Shewanella	D1	3.19658	0.0094789
WS6	B142				D1	3.13093	0.00989265
Proteobacteria	Gammaproteobacteria	Thiotrichales	Piscirickettsiaceae	Thiomicrospira	D1	2.6168	0.0114055
Proteobacteria	Alphaproteobacteria	Rhodobacterales	Hyphomonadaceae	Hyphomonas	D1	2.49541	0.011439
Proteobacteria	Deltaproteobacteria	Desulfobacterales	Desulfobulbaceae	Desulfobulbus	D1	2.5221	0.0115106
Proteobacteria	Gammaproteobacteria	Vibrionales	Pseudoalteromonadaceae	Pseudoalteromonas	D1	2.25069	0.0122343
Proteobacteria	Deltaproteobacteria	Desulfobacterales	Desulfobacteraceae	Desulfosarcina	D1	3.28292	0.0122796
Bacteroidetes	Bacteroidia	Bacteroidales	Marinilabiaceae		D1	3.53278	0.0128919
Proteobacteria	Gammaproteobacteria	Pseudomonadales	Pseudomonadaceae	Pseudomonas	D1	3.3425	0.0132274
Proteobacteria	Gammaproteobacteria	Vibrionales			D1	3.07588	0.0132579
Fibrobacteres	TG3	TG3_1	TSCOR003_O20		D1	2.75306	0.0134356
Proteobacteria	Gammaproteobacteria	Alteromonadales	Alteromonadaceae	Alteromonas	D1	2.54032	0.0134691
Firmicutes	Clostridia	Clostridiales	Eubacteriaceae		D1	2.66531	0.0139137
Proteobacteria	Gammaproteobacteria	Oceanospirillales	Oceanospirillaceae		D1	3.86906	0.0139576
Proteobacteria	Gammaproteobacteria	Vibrionales	Vibrionaceae	Vibrio	D1	3.94362	0.0139944
Bacteroidetes	Bacteroidia	Bacteroidales	SB_1		D1	4.22292	0.0140305
Proteobacteria	Gammaproteobacteria	Thiotrichales	Piscirickettsiaceae	Methylophaga	D1	2.84213	0.0140496
Proteobacteria	Deltaproteobacteria	Bdellovibrionales			D1	2.93742	0.0140556
Tenericutes	Mollicutes	Mycoplasmatales	Mycoplasmataceae	CandidatusHepatoplasma	D1	2.33906	0.0148341
Actinobacteria	Actinobacteria	Actinomycetales	Cellulomonadaceae	Demequina	D1	2.45822	0.0149299
Proteobacteria	Gammaproteobacteria	Oceanospirillales	Alcanivoracaceae		D1	2.42081	0.0149354
Proteobacteria	Gammaproteobacteria	Oceanospirillales	Alcanivoracaceae	Alcanivorax	D1	2.42979	0.0149354
Proteobacteria	Deltaproteobacteria	Bdellovibrionales	Bacteriovoracaceae		D1	2.57668	0.015158
Chlorobi					D1	2.52736	0.0153411
Tenericutes	Mollicutes	Acholeplasmatales			D1	2.86197	0.0153787
Proteobacteria	Deltaproteobacteria	Desulfuromonadales	Desulfuromonadaceae	Desulfuromonas	D1	2.30847	0.0156655
Proteobacteria	Gammaproteobacteria	Alteromonadales	Alteromonadaceae		D1	3.29175	0.015739
Tenericutes	Mollicutes	Acholeplasmatales	Acholeplasmataceae	Acholeplasma	D1	2.8534	0.015976
Bacteroidetes	Bacteroidia				D1	4.49271	0.0168007
Proteobacteria	Gammaproteobacteria	Vibrionales	Vibrionaceae		D1	2.97643	0.0173883
Firmicutes	Clostridia	Clostridiales	Lachnospiraceae		D1	3.05041	0.0177062
Proteobacteria	Gammaproteobacteria	Xanthomonadales	Xanthomonadaceae		D1	2.45872	0.0179323
Proteobacteria	Alphaproteobacteria	Sphingomonadales	Erythrobacteraceae		D1	2.65263	0.0185755
Actinobacteria	Actinobacteria				D1	2.50937	0.0187062
Firmicutes	Clostridia	Clostridiales	Christensenellaceae		D1	2.68439	0.0189642
Proteobacteria	Gammaproteobacteria	Alteromonadales	Alteromonadaceae	BD2_13	D1	3.04497	0.0196764
Bacteroidetes	Bacteroidia	Bacteroidales			D1	4.02872	0.0203762
Bacteroidetes	Flavobacteriia	Flavobacteriales	Cryomorphaceae	Crocinitomix	D1	2.40491	0.020441
Spirochaetes	Spirochaetes	Spirochaetales	Spirochaetaceae	Spirochaeta	D1	2.89716	0.0209491
Proteobacteria	Gammaproteobacteria				D1	3.62807	0.021633
SAR406	AB16				D1	2.2104	0.0218049
Bacteroidetes	Saprospirae	Saprospirales			D1	2.69521	0.0219757
Tenericutes	Mollicutes				D1	2.94071	0.022658
Firmicutes	Clostridia	Clostridiales	Ruminococcaceae		D1	2.59124	0.0235207
Firmicutes	Clostridia				D1	3.45102	0.0235306
SAR406					D1	2.26256	0.0236565
Spirochaetes	Spirochaetes	M2PT2_76			D1	2.59036	0.0241626
WS3	PRR_12	GN03	KSB4		D1	2.26624	0.0244455
Fusobacteria	Fusobacteriia				D1	2.60784	0.0252335
Fusobacteria					D1	2.61918	0.0252335
Proteobacteria	Alphaproteobacteria	Sphingomonadales	Sphingomonadaceae	Novosphingobium	D1	2.68758	0.0258896
Proteobacteria	Alphaproteobacteria	Sphingomonadales			D1	2.87449	0.0264734
Proteobacteria	Alphaproteobacteria	Sphingomonadales	Sphingomonadaceae		D1	2.45914	0.0274784
Proteobacteria	Alphaproteobacteria	Rhodobacterales	Rhodobacteraceae	Paracoccus	D1	2.67673	0.0277802
Proteobacteria	Gammaproteobacteria	Marinicellales			D1	3.0676	0.028147
Tenericutes					D1	3.25144	0.0284041
Verrucomicrobia	Verruco_5	R76_B128			D1	2.36482	0.0284667
Proteobacteria	Deltaproteobacteria	Desulfovibrionales	Desulfovibrionaceae	Desulfovibrio	D1	2.41138	0.0284928
Proteobacteria	Gammaproteobacteria	Alteromonadales	Psychromonadaceae	Psychromonas	D1	2.60457	0.0291313
Proteobacteria	Gammaproteobacteria	Alteromonadales	Psychromonadaceae		D1	2.60435	0.0291313
Firmicutes	Clostridia	Clostridiales	Eubacteriaceae	Anaerofustis	D1	2.95791	0.029321
Bacteroidetes	Cytophagia	Cytophagales	Flammeovirgaceae	Fulvivirga	D1	2.38561	0.0313065
Caldithrix	KSB1	GW_22			D1	2.4619	0.0343004
Proteobacteria	Gammaproteobacteria	Marinicellales	Marinicellaceae		D1	3.02299	0.0344058
Proteobacteria	Gammaproteobacteria	Legionellales			D1	2.26844	0.0345679
Proteobacteria	Deltaproteobacteria	Desulfovibrionales			D1	2.43713	0.0347671
Chloroflexi	Anaerolineae	Anaerolineales	Anaerolinaceae	C1_B004	D1	2.3242	0.0348091
Chloroflexi	Anaerolineae	Anaerolineales			D1	2.76517	0.0349325
Verrucomicrobia	Verruco_5	WCHB1_41			D1	2.41252	0.0361084
Fibrobacteres	TG3	TG3_2			D1	2.57195	0.0365859
Chloroflexi	Anaerolineae	Anaerolineales	Anaerolinaceae	T78	D1	2.3707	0.0366999
Proteobacteria	Gammaproteobacteria	Oceanospirillales	Oceanospirillaceae	Marinomonas	D1	2.68609	0.0398169
Proteobacteria	Alphaproteobacteria	Rhodobacterales			D1	3.38642	0.0399809
Fibrobacteres					D1	2.80209	0.0406999
Proteobacteria					D1	2.29897	0.0409061
Tenericutes	Mollicutes	Mycoplasmatales	Mycoplasmataceae		D1	2.34332	0.0410653
Tenericutes	Mollicutes	Mycoplasmatales			D1	2.34319	0.0410653
Firmicutes	Clostridia	Clostridiales	Peptostreptococcaceae		D1	2.70902	0.0423499
Chloroflexi	Anaerolineae	Anaerolineales	Anaerolinaceae	SHD_231	D1	2.36254	0.0424114
Bacteroidetes	Sphingobacteriia	Sphingobacteriales	NS11_12		D1	2.54325	0.0430754
Lentisphaerae	Lentisphaeria				D1	2.3052	0.0436807
Lentisphaerae					D1	2.30264	0.0436807
Proteobacteria	Alphaproteobacteria	Rhodobacterales	Rhodobacteraceae		D1	3.28612	0.0445149
Firmicutes	Clostridia	Clostridiales	EtOH8		D1	2.55916	0.0451931
Firmicutes	Clostridia	Clostridiales	Acidaminobacteraceae	Fusibacter	D1	2.5229	0.0481761
Bacteroidetes	Flavobacteriia	Flavobacteriales			D1	2.39923	0.0483291
Chloroflexi	Anaerolineae	OPB11			D1	2.42095	0.0488062
Proteobacteria	Alphaproteobacteria	Rhodospirillales	Rhodospirillaceae		D2	4.21603	0.0151528
Acidobacteria					D2	2.84067	0.019954
Chloroflexi	Anaerolineae	SB_34			D2	3.44644	0.020247
Actinobacteria	Thermoleophilia	Solirubrobacterales			D2	2.45965	0.0261843
Planctomycetes	C6	MVS_107			D2	3.28896	0.0306522
Proteobacteria	Deltaproteobacteria	NB1_j	MND4		D2	2.49667	0.033981
Acidobacteria	Acidobacteria_6				D2	3.13527	0.0350222
Acidobacteria	Solibacteres				D2	3.05891	0.0434296
Chloroflexi	TK17	mle1_48			D3	2.27578	0.00863505
BRC1	NPL_UPA2				D3	2.49221	0.0118301
Acidobacteria	BPC102				D3	3.58366	0.0118925
Acidobacteria	BPC102	B110			D3	3.54428	0.015096
Planctomycetes	Planctomycetia	Pirellulales			D3	2.90601	0.0167063
Planctomycetes	Planctomycetia	Pirellulales	Pirellulaceae		D3	2.90082	0.0176085
Actinobacteria	Actinobacteria	Actinomycetales	Intrasporangiaceae		D3	2.79934	0.0177816
Gemmatimonadetes	Gemm_2				D3	3.1974	0.0244379
Proteobacteria	Alphaproteobacteria	Rickettsiales			D3	2.2015	0.026343
Acidobacteria	Acidobacteria_6	CCU21			D3	2.54102	0.0354088
Chloroflexi	Ellin6529				D3	2.44084	0.039212
Gemmatimonadetes	Gemm_4				D3	2.83454	0.0396831
Gemmatimonadetes					D3	2.59199	0.046078
Proteobacteria	Alphaproteobacteria	Rhizobiales			D3	2.88036	0.0463484
Proteobacteria	Alphaproteobacteria	Rhizobiales	Hyphomicrobiaceae		D4	2.98172	0.00436324
Proteobacteria	Alphaproteobacteria	Kiloniellales	Kiloniellaceae		D4	2.62197	0.00990257
Proteobacteria	Deltaproteobacteria	NB1_j	NB1_i		D4	3.19632	0.0114374
Chloroflexi	Anaerolineae	SBR1031	A4b		D4	2.90265	0.0244195
Firmicutes	Clostridia	Clostridiales	Clostridiaceae	Clostridiisalibacter	D4	2.28752	0.0277939
Chloroflexi	Dehalococcoidetes	Dehalococcoidales	Dehalococcoidaceae		D4	3.26655	0.0302908
Proteobacteria	Deltaproteobacteria	Syntrophobacterales	Syntrophobacteraceae		D4	3.74626	0.0341086
Planctomycetes					D4	2.58286	0.0343263
Chloroflexi	S085				D4	3.13546	0.03571
Proteobacteria	Alphaproteobacteria	Rhizobiales	Hyphomicrobiaceae	Hyphomicrobium	D4	2.29755	0.0414442
Chloroflexi	Thermomicrobia	AKYG1722			D4	2.32187	0.043368
Proteobacteria	Alphaproteobacteria	Rhodobacterales	Hyphomonadaceae		D4	2.33252	0.0476366
Chloroflexi	Anaerolineae				BD	2.86818	0.00866261
Actinobacteria	Thermoleophilia	Gaiellales	Gaiellaceae		BD	2.73523	0.00980439
Caldithrix	Caldithrixae	Caldithrixales			BD	3.90643	0.0105259
Caldithrix	Caldithrixae				BD	3.90643	0.0105259
Nitrospirae	Nitrospira				BD	4.11522	0.0131037
Nitrospirae					BD	4.11522	0.0131037
Actinobacteria	Thermoleophilia	Gaiellales			BD	2.73477	0.013288
Caldithrix					BD	4.12365	0.0165979
Caldithrix	Caldithrixae	Caldithrixales	BA059		BD	3.85682	0.0170356
Proteobacteria	Alphaproteobacteria				BD	4.28727	0.0222035
Acidobacteria	Sva0725	Sva0725			BD	3.78221	0.0230239
Acidobacteria	Sva0725				BD	3.78221	0.0230239
Caldithrix	KSB1	Ucn15732			BD	3.72481	0.0252515
Proteobacteria	Betaproteobacteria	Burkholderiales	Comamonadaceae		BD	2.829	0.0255651
Chloroflexi	Anaerolineae	S0208			BD	4.22248	0.0260304
Proteobacteria	Alphaproteobacteria	Rhodospirillales			BD	2.75488	0.026988
PAUC34f					BD	2.58211	0.0271389
Acidobacteria	Acidobacteria_6	BPC015			BD	2.93532	0.0300862
Firmicutes	Bacilli	Lactobacillales	Leuconostocaceae		BD	2.51462	0.0302866
Firmicutes	Bacilli	Lactobacillales	Leuconostocaceae	Leuconostoc	BD	2.56871	0.0302866
Actinobacteria	Acidimicrobiia	Acidimicrobiales	EB1017		BD	2.39632	0.0310305
Proteobacteria	Deltaproteobacteria	Entotheonellales	Entotheonellaceae		BD	3.2941	0.0410036
Planctomycetes	C6	d113			BD	3.11629	0.0427143
Proteobacteria	Deltaproteobacteria	NB1_j			BD	3.15265	0.0498655

## Sheet: Surface_Archaea
Phylum	Class	Order	Family	Genus	Fraction	LDA score	P
Euryarchaeota	Methanomicrobia				S1	3.5837	6.18777e-06
Euryarchaeota	Methanomicrobia	Methanosarcinales	Methanosarcinaceae		S1	3.57736	7.11111e-06
Euryarchaeota	Methanomicrobia	Methanosarcinales	Methanosarcinaceae	Methanolobus	S1	3.57158	7.44122e-06
Crenarchaeota	Thaumarchaeota	Cenarchaeales			S1	5.0475	0.00586814
Crenarchaeota	Thaumarchaeota	Cenarchaeales	Cenarchaeaceae	Nitrosopumilus	S1	5.00897	0.00690786
Parvarchaeota	Parvarchaea	WCHD3_30			S1	4.16976	0.0158251
Crenarchaeota	Thaumarchaeota				S1	5.01194	0.0250585
Crenarchaeota	Thaumarchaeota	Cenarchaeales	Cenarchaeaceae		S1	4.0116	0.0346587
Euryarchaeota	Thermoplasmata	E2	CCA47		S2	3.19836	8.69415e-06
Crenarchaeota	MCG	pGrfC26			S2	4.24645	1.18054e-05
Euryarchaeota	Thermoplasmata	E2	Methanomassiliicoccaceae		S2	3.54418	1.24362e-05
Crenarchaeota	MCG	B10			S2	5.13943	9.07193e-05
Euryarchaeota	Methanobacteria	Methanobacteriales	WSA2		S2	3.11888	0.00125158
Crenarchaeota	MBGA				S2	3.08946	0.00326407
Euryarchaeota	Halobacteria	Halobacteriales	Halobacteriaceae	Haladaptatus	S2	3.09544	0.0206163
Euryarchaeota	Methanobacteria	Methanobacteriales	pMC1	pMC1A4	S2	3.80255	0.0490388
Euryarchaeota	Methanobacteria	Methanobacteriales	pMC1		S2	3.79056	0.0490388
Euryarchaeota	DSEG	ArcA07			S3	3.31908	1.71089e-05
Euryarchaeota	Thermoplasmata				S3	4.63424	2.26636e-05
Euryarchaeota	DSEG				S3	3.3766	2.34088e-05
Crenarchaeota	MBGB				S3	4.23958	2.3878e-05
Euryarchaeota	Thermoplasmata	E2			S3	3.43828	4.86655e-05
Euryarchaeota	Thermoplasmata	E2	DHVEG_1		S3	4.55778	5.0663e-05
Crenarchaeota	MCG				S3	3.70146	7.06765e-05
Crenarchaeota	MHVG				S3	3.1939	7.35532e-05
Crenarchaeota	AAG				S3	3.3438	7.57811e-05
Euryarchaeota	Methanobacteria	Methanobacteriales			S3	3.88297	0.000584004
Crenarchaeota					S3	3.15024	0.00096784
Euryarchaeota	Halobacteria	Halobacteriales	Halobacteriaceae	Halobacterium	S3	3.85099	0.00157645
Euryarchaeota	Halobacteria	Halobacteriales	Halobacteriaceae	Halogeometricum	S3	4.48715	0.00167898
Parvarchaeota	Micrarchaea	Micrarchaeles			S3	3.34221	0.00292786
Euryarchaeota	Methanomicrobia	Methanosarcinales	Methanosarcinaceae	Methanococcoides	S3	3.66387	0.00374422
Euryarchaeota	Thermoplasmata	E2	20c_4		S3	3.32951	0.00403882
Euryarchaeota	DSEG	104A5			S3	3.26356	0.00680929
Euryarchaeota	Halobacteria	Halobacteriales	Halobacteriaceae	Halorhabdus	S4	3.26355	1.88916e-05
Euryarchaeota	Halobacteria	Halobacteriales	Halobacteriaceae		S4	4.91873	1.99936e-05
Euryarchaeota					S4	5.26509	4.97625e-05
Euryarchaeota	Halobacteria	Halobacteriales	Halobacteriaceae	Halobacteriaceae	S4	4.32992	8.54365e-05
Euryarchaeota	Halobacteria				S4	5.27408	0.000128472
Euryarchaeota	Halobacteria	Halobacteriales	Halobacteriaceae	Halolamina	S4	3.16859	0.00013923
Euryarchaeota	Halobacteria	Halobacteriales	Halobacteriaceae	Haloferax	S4	4.5259	0.0026114
Crenarchaeota	Thaumarchaeota	Nitrososphaerales	Nitrososphaeraceae	CandidatusNitrososphaeraegargensis	S4	3.34265	0.0129987
Euryarchaeota	Halobacteria	Halobacteriales	Halobacteriaceae	Halorubrum	S4	3.92596	0.0139912
Euryarchaeota	Methanobacteria	Methanobacteriales	Methanobacteriaceae	Methanobacterium	S4	3.43489	0.014446
Euryarchaeota	Halobacteria	Halobacteriales	Halobacteriaceae	Natronomonas	BS	4.44948	7.37479e-06
Euryarchaeota	Halobacteria	Halobacteriales	Halobacteriaceae	Haloarcula	BS	3.37582	6.62679e-05
Crenarchaeota	Thaumarchaeota	Nitrososphaerales	Nitrososphaeraceae	CandidatusNitrososphaera	BS	3.23723	0.000111806
Crenarchaeota	Thaumarchaeota	Nitrososphaerales	Nitrososphaeraceae	CandidatusNitrososphaera	BS	4.11571	0.00016339
Euryarchaeota	Halobacteria	Halobacteriales	Halobacteriaceae	Halobaculum	BS	3.67241	0.00992279
Crenarchaeota	Thaumarchaeota	Nitrososphaerales	Nitrososphaeraceae		BS	4.85525	0.0260123

## Sheet: Deep_Archaea
Phylum	Class	Order	Family	Genus	Fraction	LDA score	P
Euryarchaeota	Methanobacteria	Methanobacteriales	WSA2		D1	3.19943	0.000172616
Parvarchaeota	Parvarchaea	YLA114			D1	5.04537	0.000656138
Euryarchaeota	Methanomicrobia	Methanosarcinales	Methanosarcinaceae	Methanolobus	D1	3.48012	0.000835341
Euryarchaeota	Thermoplasmata	E2	Methanomassiliicoccaceae		D1	3.67996	0.000892233
Euryarchaeota	Methanomicrobia	Methanosarcinales	Methanosarcinaceae		D1	3.49467	0.000967213
Euryarchaeota	Methanomicrobia				D1	3.50273	0.00131798
Euryarchaeota	Thermoplasmata	E2	20c_4		D1	3.84551	0.00133754
Parvarchaeota	Parvarchaea				D1	5.17415	0.00287306
Euryarchaeota	Halobacteria	Halobacteriales	Halobacteriaceae	Haladaptatus	D1	3.39545	0.00313751
Parvarchaeota					D1	5.17614	0.00337415
Euryarchaeota	Halobacteria	Halobacteriales	Halobacteriaceae	Halobacteriaceae	D1	2.8032	0.00399057
Parvarchaeota	Parvarchaea	WCHD3_30			D1	4.6202	0.00505513
Euryarchaeota					D1	4.27634	0.00580143
Euryarchaeota	Methanomicrobia	Methanomicrobiales			D1	3.63935	0.0132006
Euryarchaeota	Methanomicrobia	Methanosarcinales	Methanosarcinaceae	Methanococcoides	D1	3.23508	0.0141418
Euryarchaeota	Thermoplasmata				D1	4.05875	0.0172504
Euryarchaeota	Thermoplasmata	E2	CCA47		D1	3.13338	0.0210717
Euryarchaeota	Thermoplasmata	E2	DHVEG_1		D1	3.69312	0.0260747
Euryarchaeota	Thermoplasmata	E2			D1	3.1451	0.0355325
Euryarchaeota	DSEG	104A5			D1	3.44935	0.0397598
Euryarchaeota	Methanobacteria	Methanobacteriales	Methanobacteriaceae	Methanobrevibacter	D1	2.87379	0.0428306

## Sheet: Subsurface_Archaea
Phylum	Class	Order	Family	Genus	Fraction	LDA score	P
Euryarchaeota	Thermoplasmata				SS1	3.6335	0.000476465
Euryarchaeota	Thermoplasmata	E2	CCA47		SS1	3.34809	0.000845885
Euryarchaeota	Thermoplasmata	E2	Methanomassiliicoccaceae		SS1	3.33175	0.000955202
Euryarchaeota	DSEG				SS1	3.23317	0.0033053
Crenarchaeota	Thaumarchaeota	Cenarchaeales	Cenarchaeaceae		SS1	4.38404	0.00570509
Euryarchaeota	DSEG	ArcA07			SS1	3.3633	0.00833888
Euryarchaeota	Methanomicrobia				SS1	3.19247	0.0100368
Euryarchaeota	Methanomicrobia	Methanosarcinales	Methanosarcinaceae	Methanolobus	SS1	3.17719	0.0115869
Euryarchaeota	Thermoplasmata	E2	DHVEG_1		SS1	3.2451	0.0118652
Euryarchaeota	Methanomicrobia	Methanosarcinales	Methanosarcinaceae		SS1	3.17419	0.0119267
Crenarchaeota	MCG	pGrfC26			SS1	4.08896	0.020232
Crenarchaeota	MBGB				SS1	3.87307	0.0247177
Crenarchaeota	MHVG				SS1	3.17746	0.0420535
Crenarchaeota	Thaumarchaeota	Nitrososphaerales	Nitrososphaeraceae	CandidatusNitrososphaera	SS2	3.90307	0.0134129
Euryarchaeota	Halobacteria	Halobacteriales	Halobacteriaceae	Halobacterium	SS2	3.26796	0.0302286
Euryarchaeota	Methanobacteria	Methanobacteriales	Methanobacteriaceae		SS2	2.97298	0.0370208
Euryarchaeota	Halobacteria	Halobacteriales	Halobacteriaceae	Halobacteriaceae	SS3	3.46123	0.00730375
Euryarchaeota	Halobacteria	Halobacteriales	Halobacteriaceae	Natronomonas	SS3	3.52513	0.0108902
Euryarchaeota	Halobacteria	Halobacteriales	Halobacteriaceae	Halolamina	SS4	3.10997	0.000444532
Euryarchaeota	Halobacteria	Halobacteriales	Halobacteriaceae	Halorhabdus	SS4	2.9416	0.00133991
Euryarchaeota	Halobacteria	Halobacteriales	Halobacteriaceae	Halogeometricum	SS4	3.73608	0.00395147
Euryarchaeota	Halobacteria				SS4	4.56883	0.00591348
Euryarchaeota					SS4	4.5105	0.0209245
Euryarchaeota	Halobacteria	Halobacteriales	Halobacteriaceae		BSS	4.30949	0.00658444
Crenarchaeota	Thaumarchaeota	Nitrososphaerales	Nitrososphaeraceae	CandidatusNitrososphaera	BSS	4.28453	0.0135395
Euryarchaeota	Methanobacteria	Methanobacteriales	Methanobacteriaceae	Methanobrevibacter	BSS	3.10674	0.0341247
Euryarchaeota	Halobacteria	Halobacteriales	Halobacteriaceae	Haloarcula	BSS	3.10003	0.0418829

## Sheet: Surface_Fungi
Phylum	Class	Order	Family	Genus	Fraction	LDA score	P
Ascomycota	Sordariomycetes	Xylariales	Amphisphaeriaceae		S4	6.39161	0.0361233
Ascomycota	Sordariomycetes	Incertaesedis			BS	7.28514	0.0031402
Basidiomycota	Agaricomycetes	Phallales	Phallaceae		BS	7.27903	0.0254136
Ascomycota	Sordariomycetes	Trichosphaeriales	Incertaesedis	Nigrospora	BS	7.98439	0.034015
Ascomycota	Sordariomycetes	Hypocreales	Hypocreaceae	Trichoderma	BS	7.32759	0.0357515
Ascomycota	Sordariomycetes	Diaporthales			BS	8.15755	0.0450036

## Sheet: Subsurface_Fungi
Phylum	Class	Order	Family	Genus	Fraction	LDA score	P
Ascomycota	Sordariomycetes	Xylariales	Amphisphaeriaceae		SS3	6.08614	0.0459876
Basidiomycota	Tremellomycetes	Filobasidiales	Filobasidiaceae	Cryptococcus	BSS	7.86995	0.0206219
Basidiomycota	Tremellomycetes	Filobasidiales	Filobasidiaceae		BSS	7.98683	0.0215751

## Sheet: Deep_Fungi
Phylum	Class	Order	Family	Genus	Fraction	LDA score	P
Ascomycota	Dothideomycetes	Botryosphaeriales			D1	7.53623	0.0226337
Ascomycota	Eurotiomycetes	Chaetothyriales	Herpotrichiellaceae	Phialophora	D1	7.30953	0.0274924
Ascomycota	Dothideomycetes	Capnodiales			D1	8.14155	0.0353552
Ascomycota	Dothideomycetes	Capnodiales	Teratosphaeriaceae		D1	8.02988	0.0391571
Basidiomycota	Tremellomycetes	Filobasidiales	Filobasidiaceae	Cryptococcus	D1	7.57455	0.0417624
Ascomycota	Dothideomycetes				D1	7.41403	0.0464324
Basidiomycota	Tremellomycetes	Tremellales	Tremellaceae	Dioszegia	D1	7.33574	0.0487891
