# Supplementary material for: The role of fungi in heterogeneous sediment microbial networks
Source: Sci Rep. 2019 May 17;9:7537. doi: 10.1038/s41598-019-43980-3 (PMC6525233; doi:10.1038/s41598-019-43980-3)
Supplement: Supplementary file 4 — Supplementary file 3 [file 41598_2019_43980_MOESM4_ESM.xlsx]

## Sheet: GRAIN SIZE
	S1		S2		S3		S4		BS		SS1		SS2		SS3		SS4		BSS		D1		D2		D3		D4		BD
Fraction	Mean	SE	Mean	SE	Mean	SE	Mean	SE	Mean	SE	Mean	SE	Mean	SE	Mean	SE	Mean	SE	Mean	SE	Mean	SE	Mean	SE	Mean	SE	Mean	SE	Mean	SE
956	0	0	0	0	0	0	0	0	0	0	0	0	0	0	0	0	0	0	0	0	0	0	0	0	0	0	0	0	0	0
914	0	0	0	0	0	0	0	0	0	0	0	0	0	0	0	0	0	0	0	0	0	0	0	0	0	0	0	0	0	0
874	0	0	0	0	0	0	0	0	0	0	0	0	0	0	0	0	0	0	0	0	0	0	0	0	0	0	0	0	0	0
834	0	0	0	0	0	0	0	0	0	0	0	0	0	0	0	0	0	0	0	0	0	0	0	0	0	0	0	0	0	0
798	0	0	0	0	0	0	0	0	0	0	0	0	0	0	0	0	0	0	0	0	0	0	0	0	0	0	0	0	0	0
762	0	0	0	0	0	0	0	0	0	0	0	0	0	0	0	0	0	0	0	0	0	0	0	0	0	0	0	0	0	0
728	0	0	0	0	0	0	0	0	0	0	0	0	0	0	0	0	0	0	0	0	0	0	0	0	0	0	0	0	0	0
696	0	0	0	0	0	0	0	0	0	0	0	0	0	0	0	0	0	0	0	0	0	0	0	0	0	0	0	0	0	0
666	0	0	0	0	0	0	0	0	0	0	0	0	0	0	0	0	0	0	0	0	0	0	0	0	0	0	0	0	0	0
636	0	0	0	0	0	0	0	0	0	0	0	0	0	0	0	0	0	0	0	0	0	0	0	0	0	0	0	0	0	0
608	0	0	0	0	0	0	0	0	0	0	0	0	0	0	0	0	0	0	0	0	0	0	0	0	0	0	0	0	0	0
582	0	0	0	0	0	0	0	0	0	0	0	0	0	0	0	0	0	0	0	0	0	0	0	0	0	0	0	0	0	0
556	0	0	0	0	0	0	0	0	0	0	0	0	0	0	0	0	0	0	0	0	0	0	0	0	0	0	0	0	0	0
532	0	0	0	0	0	0	0	0	0	0	0	0	0	0	0	0	0	0	0	0	0	0	0	0	0	0	0	0	0	0
508	0	0	0	0	0	0	0	0	0	0	0	0	0	0	0	0	0	0	0	0	0	0	0	0	0	0	0	0	0	0
486	0	0	0	0	0	0	0	0	0	0	0	0	0	0	0	0	0	0	0	0	0	0	0	0	0	0	0	0	0	0
464	0	0	0	0	0	0	0	0	0	0	0	0	0	0	0	0	0	0	0	0	0	0	0	0	0	0	0	0	0	0
444	0	0	0	0	0	0	0	0	0	0	0	0	0	0	0	0	0	0	0	0	0	0	0	0	0	0	0	0	0	0
424	0	0	0	0	0	0	0	0	0	0	0	0	0	0	0	0	0	0	0	0	0	0	0	0	0	0	0	0	0	0
406	0	0	0	0	0	0	0	0	0	0	0	0	0	0	0	0	0	0	0	0	0	0	0	0	0	0	0	0	0	0
388	0	0	0	0	0	0	0	0	0	0	0	0	0	0	0	0	0	0	0	0	0	0	0	0	0	0	0	0	0	0
370	0	0	0	0	0	0	0	0	0	0	0	0	0	0	0	0	0	0	0	0	0	0	0	0	0	0	0	0	0	0
354	0	0	0	0	0	0	0	0	0	0	0	0	0	0	0	0	0	0	0	0	0	0	0	0	0	0	0	0	0	0
338	0	0	0	0	0	0	0	0	0	0	0	0	0	0	0	0	0	0	0	0	0	0	0	0	0	0	0	0	0	0
324	0	0	0	0	0	0	0	0	0	0	0	0	0	0	0	0	0	0	0	0	0	0	0	0	0	0	0	0	0	0
310	0	0	0	0	0	0	0	0	0	0	0	0	0	0	0	0	0	0	0	0	0	0	0	0	0	0	0	0	0	0
296	0	0	0	0	0	0	0	0	0	0	0	0	0	0	0	0	0	0	0	0	0	0	0	0	0	0	0	0	0	0
282	0	0	0	0	0	0	0	0	0	0	0	0	0	0	0	0	0	0	0	0	0	0	0	0	0	0	0	0	0	0
270	0	0	0	0	0	0	0	0	0	0	0	0	0	0	0	0	0	0	0	0	0	0	0	0	0	0	0	0	0	0
258	0	0	0	0	0	0	0	0	0	0	0	0	0	0	0	0	0	0	0	0	0	0	0	0	0	0	0	0	0	0
246	0	0	0	0	0	0	0	0	0	0	0	0	0	0	0	0	0	0	0	0	0	0	0	0	0	0	0	0	0	0
236	0	0	0	0	0	0	0	0	0	0	0	0	0	0	0	0	0	0	0	0	0	0	0	0	0	0	0	0	0	0
226	0	0	0	0	0	0	0	0	0	0	0	0	0	0	0	0	0	0	0	0	0	0	0	0	0	0	0	0	0	0
216	0	0	0	0	0	0	0	0	0	0	0	0	0	0	0	0	0	0	0	0	0	0	0	0	0	0	0	0	0	0
206	0	0	0	0	0	0	0	0	0	0	0	0	0	0	0	0	0	0	0	0	0	0	0	0	0	0	0	0	0	0
196.8	0	0	0	0	0	0	0	0	0	0	0	0	0	0	0	0	0	0	0	0	0	0	0	0	0	0	0	0	0	0
188.2	0	0	0	0	0	0	0	0	0	0	0	0	0	0	0	0	0	0	0	0	0	0	0	0	0	0	0	0	0	0
179.8	0	0	0	0	0	0	0	0	0	0	0	0	0	0	0	0	0	0	0	0	0	0	0	0	0	0	0	0	0	0
171.8	0	0	0	0	0	0	0	0	0	0	0	0	0	0	0	0	0	0	0	0	0	0	0	0	0	0	0	0	0	0
164.2	0	0	0	0	0	0	0	0	0	0	0	0	0	0	0	0	0	0	0	0	0	0	0	0	0	0	0	0	0	0
157	0	0	0	0	0	0	0	0	0	0	0	0	0	0	0	0	0	0	0	0	0	0	0	0	0	0	0	0	0	0
150.2	0	0	0	0	0	0	0	0	0	0	0	0	0	0	0	0	0	0	0	0	0	0	0	0	0	0	0	0	0	0
143.4	0	0	0	0	0	0	0	0	0	0	0	0	0	0	0	0	0	0	0	0	0	0	0	0	0	0	0	0	0	0
137.2	0	0	0	0	0	0	0	0	0	0	0	0	0	0	0	0	0	0	0	0	0	0	0	0	0	0	0	0	0	0
131	0	0	0	0	0	0	0	0	0	0	0	0	0	0	0	0	0	0	0	0	0	0	0	0	0	0	0	0	0	0
125.4	0	0	0	0	0	0	0	0	0	0	0	0	0	0	0	0	0	0	0	0	0	0	0	0	0	0	0	0	0	0
119.8	0	0	0	0	0	0	0	0	0	0	0	0	0	0	0	0	0	0	0	0	0	0	0	0	0	0	0	0	0	0
114.4	0	0	0	0	0	0	0	0	0	0	0	0	0	0	0	0	0	0	0	0	0	0	0	0	0	0	0	0	0	0
109.4	0	0	0	0	0	0	0	0	0	0	0	0	0	0	0	0	0	0	0	0	0	0	0	0	0	0	0	0	0	0
104.6	0	0	0	0	0	0	0	0	0	0	0	0	0	0	0	0	0	0	0	0	0	0	0	0	0	0	0	0	0	0
100	0	0	0	0	0	0	0	0	0	0	0	0	0	0	0	0	0	0	0	0	0	0	0	0	0	0	0	0	0	0
95.6	0	0	0	0	0	0	0	0	0	0	0	0	0	0	0	0	0	0	0	0	0	0	0	0	0	0	0	0	0	0
91.4	0	0	1.23257e-08	1.23257e-08	0	0	0	0	0	0	0	0	0	0	0	0	0	0	0	0	0	0	0	0	0	0	0	0	0	0
87.4	0	0	1.25936e-06	1.25936e-06	0	0	0	0	0	0	0	0	0	0	0	0	0	0	0	0	0	0	0	0	0	0	0	0	0	0
83.4	0	0	5.12453e-05	5.12453e-05	9.4183e-08	9.4183e-08	0	0	0	0	0	0	0	0	0	0	2.39903e-08	2.39903e-08	0	0	0	0	0	0	0	0	0	0	0	0
79.8	0	0	0.000984715	0.000984715	8.45344e-06	8.42701e-06	0	0	0	0	0	0	0	0	0	0	2.17539e-06	2.17539e-06	0	0	0	0	0	0	0	0	0	0	0	0
76.2	2.79738e-08	2.79738e-08	0.00974666	0.00974666	0.000287974	0.00028543	8.83996e-08	4.80581e-08	1.13861e-07	1.13861e-07	0	0	8.52285e-08	8.52285e-08	5.12783e-08	5.12783e-08	7.52611e-05	7.52054e-05	0	0	7.06707e-08	5.59114e-08	0	0	0	0	0	0	0	0
72.8	2.58168e-06	2.58168e-06	0.0525851	0.0525851	0.00402809	0.00393207	8.01423e-06	4.3149e-06	1.03196e-05	1.01965e-05	0	0	7.71529e-06	7.55694e-06	4.70945e-06	4.6288e-06	0.00109111	0.001086	0	0	6.38234e-06	4.97482e-06	0	0	0	0	5.91823e-08	5.91823e-08	0	0
69.6	9.17698e-05	9.16251e-05	0.170483	0.170483	0.0266174	0.0249752	0.000277928	0.000147542	0.000355445	0.000344342	3.3008e-08	3.3008e-08	0.000267628	0.000253278	0.000166818	0.000159544	0.00764162	0.00746349	1.15521e-07	9.39766e-08	0.000220077	0.00016767	0	0	0	0	5.34332e-06	5.34332e-06	7.55428e-08	7.55428e-08
66.6	0.00141407	0.00140114	0.378479	0.378479	0.101404	0.0868826	0.00403565	0.00208457	0.00512027	0.00474288	2.99642e-06	2.99642e-06	0.00388317	0.00338625	0.00254081	0.00229172	0.0312563	0.0286327	1.05399e-05	8.37163e-06	0.0031499	0.00227821	0	0	0	0	0.000184101	0.000183908	6.76886e-06	6.72751e-06
63.6	0.0110102	0.0105745	0.649778	0.649778	0.269697	0.195999	0.0283451	0.0140972	0.0354404	0.0301308	0.000104179	0.000103651	0.0274575	0.0202425	0.0192776	0.0157552	0.0895493	0.0709886	0.000367359	0.00028031	0.0215471	0.0142404	1.60333e-07	1.60333e-07	9.8579e-08	5.04348e-08	0.00263498	0.00261899	0.000231372	0.000226804
60.8	0.0512133	0.0453051	0.911036	0.911024	0.564694	0.323537	0.114832	0.0548921	0.140996	0.105823	0.00152154	0.00149676	0.113726	0.063251	0.0850987	0.0614495	0.204828	0.132319	0.00541688	0.00378251	0.0838014	0.0496794	1.12133e-05	1.11725e-05	8.87545e-06	4.54516e-06	0.018143	0.0176119	0.00324249	0.00307965
58.2	0.160643	0.123934	1.09886	1.09846	0.989529	0.425214	0.312038	0.141072	0.378636	0.242618	0.0108666	0.0102978	0.323348	0.120787	0.249916	0.159848	0.399705	0.218902	0.0387094	0.0228301	0.217626	0.117728	0.00034144	0.000337744	0.000301525	0.000154785	0.0729415	0.0655202	0.0213636	0.0188647
55.6	0.373164	0.248591	1.1759	1.17048	1.47263	0.448721	0.642644	0.263865	0.773711	0.407452	0.0463921	0.0398601	0.696212	0.158464	0.538929	0.312617	0.678236	0.347318	0.159957	0.0745261	0.427239	0.214627	0.00455986	0.00443232	0.00421712	0.00217313	0.203928	0.155064	0.0804033	0.0613325
53.2	0.683118	0.403057	1.148	1.11425	1.91208	0.38497	1.07533	0.380376	1.28897	0.525774	0.138215	0.0985496	1.21049	0.160278	0.91746	0.495222	1.01358	0.508572	0.438612	0.158688	0.701358	0.316462	0.0291314	0.0273012	0.0275793	0.0142614	0.439704	0.257481	0.205088	0.122053
50.8	1.0398	0.564659	1.05959	0.944451	2.18814	0.248242	1.55137	0.455756	1.82425	0.542852	0.31932	0.174388	1.76621	0.167775	1.30762	0.671038	1.36625	0.67068	0.892267	0.254226	1.01878	0.376998	0.105489	0.0929689	0.101485	0.0519488	0.77378	0.321031	0.399171	0.171532
48.6	1.36078	0.704233	0.960082	0.698377	2.2143	0.0795738	1.97508	0.461793	2.24159	0.443778	0.600397	0.236439	2.24218	0.241792	1.6245	0.795664	1.66931	0.777949	1.45754	0.338349	1.36233	0.368127	0.256981	0.208622	0.252645	0.123194	1.1396	0.300251	0.633213	0.213564
46.4	1.57379	0.793515	0.900704	0.430975	1.99419	0.0741219	2.24977	0.399625	2.43783	0.272236	0.940032	0.251535	2.52232	0.322977	1.80394	0.821567	1.87404	0.789744	2.00391	0.375342	1.67619	0.283036	0.47017	0.347757	0.47761	0.211464	1.45037	0.198777	0.862295	0.318781
44.4	1.61456	0.807321	0.903742	0.186413	1.5752	0.176627	2.33102	0.300284	2.37031	0.0927655	1.27196	0.220943	2.53912	0.363131	1.81875	0.731835	1.93641	0.686978	2.39739	0.365127	1.90875	0.151455	0.703058	0.474543	0.739867	0.286352	1.61687	0.0504843	1.04837	0.494022
42.4	1.48321	0.745236	0.978399	0.209291	1.06576	0.21212	2.2053	0.208144	2.06944	0.0448409	1.50676	0.160176	2.30277	0.331707	1.67449	0.547745	1.83533	0.485368	2.54678	0.293263	1.99935	0.0427455	0.882391	0.542757	0.983215	0.336393	1.59689	0.102163	1.18911	0.664985
40.6	1.20855	0.615514	1.08742	0.439692	0.589048	0.182193	1.93032	0.203198	1.64003	0.101233	1.60171	0.117743	1.88418	0.236115	1.4078	0.314016	1.61572	0.259552	2.43167	0.181157	1.92108	0.139262	0.962749	0.538174	1.14835	0.35751	1.41747	0.20676	1.29816	0.751355
38.8	0.877291	0.443884	1.20523	0.643996	0.260013	0.110056	1.59436	0.256531	1.20381	0.078241	1.55103	0.11854	1.3981	0.111682	1.09315	0.0840817	1.3381	0.196137	2.09953	0.0545518	1.7011	0.226633	0.935824	0.480737	1.2095	0.348197	1.14733	0.250751	1.41275	0.718334
37	0.585353	0.252433	1.30364	0.755969	0.151771	0.019954	1.303	0.300991	0.882523	0.0297153	1.40887	0.129377	0.961328	0.0673874	0.819875	0.110349	1.08809	0.319745	1.65545	0.104751	1.39691	0.269147	0.83319	0.41567	1.19137	0.302488	0.887856	0.250674	1.54985	0.567793
35.4	0.430489	0.118695	1.38539	0.750919	0.288167	0.0652066	1.14479	0.329793	0.741797	0.114047	1.2504	0.121967	0.661966	0.14876	0.665588	0.233264	0.933743	0.399132	1.21437	0.206149	1.08522	0.264116	0.712865	0.387467	1.14312	0.215751	0.727918	0.247831	1.71409	0.377473
33.8	0.458971	0.218288	1.47407	0.634008	0.64078	0.127978	1.16315	0.381694	0.805313	0.200591	1.1576	0.0990378	0.547955	0.21772	0.672823	0.28395	0.915054	0.398334	0.879371	0.271686	0.85211	0.222611	0.645577	0.395835	1.1227	0.0957256	0.732364	0.273414	1.89861	0.340058
32.4	0.670849	0.356245	1.59084	0.444394	1.13398	0.16181	1.33866	0.474421	1.04401	0.249131	1.17856	0.0740636	0.624688	0.254126	0.848052	0.270523	1.02495	0.334366	0.716252	0.295021	0.752926	0.1609	0.691128	0.415268	1.18705	0.0287743	0.915184	0.304238	2.05377	0.482519
31	1.02529	0.444748	1.7389	0.234429	1.65771	0.164994	1.61625	0.57631	1.38586	0.246835	1.33092	0.0574571	0.866817	0.249411	1.15792	0.210619	1.22691	0.246344	0.752507	0.291449	0.806161	0.112153	0.859787	0.420311	1.33987	0.136494	1.23744	0.306571	2.15401	0.600086
29.6	1.43855	0.460249	1.90663	0.101483	2.10298	0.146288	1.90658	0.638124	1.76831	0.207998	1.56796	0.0535866	1.22807	0.206566	1.52716	0.11665	1.47357	0.171626	0.954224	0.27123	0.991455	0.132078	1.12983	0.401869	1.57741	0.20144	1.63338	0.274271	2.17194	0.601609
28.2	1.83328	0.414644	2.06449	0.147656	2.37937	0.142876	2.13224	0.627394	2.09296	0.154746	1.83889	0.0672815	1.62808	0.150272	1.87818	0.0180297	1.70368	0.153223	1.2726	0.252869	1.25805	0.194653	1.44664	0.354905	1.82843	0.218095	2.01314	0.212459	2.10785	0.482039
27	2.12708	0.318861	2.16537	0.18982	2.44303	0.191357	2.22025	0.536607	2.31279	0.113475	2.05564	0.0812656	1.98585	0.136571	2.13128	0.0768842	1.87627	0.181654	1.6181	0.236122	1.5245	0.252085	1.73323	0.281976	2.04544	0.184504	2.29125	0.142099	1.96941	0.277202
25.8	2.25879	0.201084	2.16881	0.175423	2.28733	0.264322	2.15541	0.39159	2.38046	0.10591	2.15387	0.0984663	2.21194	0.182189	2.22909	0.144255	1.96087	0.216281	1.91309	0.213929	1.71378	0.290098	1.9333	0.208633	2.16064	0.123218	2.39649	0.0788531	1.78352	0.0703402
24.6	2.20477	0.100681	2.04775	0.123095	1.96298	0.326441	1.94797	0.240825	2.2892	0.102882	2.09293	0.112932	2.26586	0.220405	2.15812	0.169848	1.94052	0.227348	2.07243	0.178699	1.77786	0.286295	1.98073	0.16875	2.12997	0.0556076	2.31185	0.0429465	1.56694	0.183242
23.6	1.97853	0.103943	1.80883	0.0828354	1.53452	0.350239	1.63876	0.195246	2.05929	0.0869708	1.88297	0.121485	2.13075	0.219558	1.93861	0.158981	1.82202	0.202016	2.07237	0.122784	1.68981	0.254363	1.87555	0.178053	1.94667	0.0331995	2.04072	0.042901	1.34088	0.318668
22.6	1.62734	0.166764	1.47218	0.0927852	1.08635	0.325796	1.2981	0.252907	1.71778	0.0516316	1.55107	0.118766	1.84037	0.182435	1.61106	0.116761	1.62902	0.13553	1.90615	0.0716046	1.47667	0.190394	1.62794	0.190197	1.63454	0.0669779	1.64074	0.0604382	1.1165	0.373042
21.6	1.21301	0.209472	1.10205	0.116912	0.697065	0.267057	0.97898	0.293437	1.33904	0.0206083	1.17615	0.105288	1.46562	0.117774	1.24979	0.0551338	1.38861	0.0369564	1.61785	0.0545844	1.17537	0.113353	1.30436	0.190369	1.25463	0.0809068	1.18647	0.0780828	0.901967	0.345145
20.6	0.816937	0.214019	0.759411	0.127364	0.410423	0.196156	0.725502	0.28755	0.97314	0.0665058	0.822213	0.0837748	1.073	0.0613744	0.922638	0.0369039	1.15837	0.0869489	1.26511	0.0923969	0.862263	0.0392252	0.96215	0.165512	0.873076	0.0763527	0.762707	0.0978431	0.708604	0.258301
19.68	0.498545	0.187954	0.509625	0.13148	0.249679	0.135649	0.556643	0.254945	0.673161	0.124512	0.552939	0.0643004	0.734063	0.0716046	0.675866	0.0952125	0.960952	0.200788	0.914419	0.118541	0.589766	0.0576507	0.671492	0.126795	0.556698	0.0630664	0.436248	0.112788	0.550485	0.141308
18.82	0.299464	0.141661	0.386423	0.14276	0.22096	0.0982446	0.469185	0.224511	0.474622	0.178812	0.40457	0.0700904	0.497086	0.114981	0.534468	0.153678	0.819071	0.28696	0.627837	0.127654	0.403823	0.114481	0.477494	0.0840641	0.348887	0.0685768	0.243042	0.121139	0.439965	0.0281825
17.98	0.233023	0.0879001	0.395952	0.164317	0.313303	0.0809682	0.456848	0.206551	0.389231	0.222983	0.381172	0.0966539	0.380028	0.144641	0.495781	0.20705	0.744572	0.334414	0.436564	0.116841	0.321982	0.156847	0.401859	0.0513277	0.270651	0.093591	0.188584	0.124608	0.387652	0.089127
17.18	0.287629	0.0405051	0.516601	0.18625	0.501147	0.0812926	0.516245	0.185379	0.411993	0.249343	0.464125	0.120693	0.375564	0.157051	0.539178	0.258037	0.724918	0.329089	0.356876	0.0941729	0.339515	0.182221	0.441872	0.0414516	0.315524	0.118332	0.254323	0.129355	0.400025	0.162914
16.44	0.434876	0.016966	0.705055	0.195933	0.747039	0.0999738	0.63888	0.146198	0.521546	0.251202	0.619222	0.131935	0.458344	0.156404	0.642563	0.303448	0.749274	0.276429	0.382323	0.0674893	0.438396	0.192367	0.575151	0.0457409	0.457038	0.132029	0.409355	0.13578	0.478418	0.2026
15.7	0.638498	0.0255337	0.918147	0.192748	1.00979	0.130229	0.80633	0.103056	0.689284	0.225591	0.808873	0.127061	0.597479	0.149401	0.791316	0.329384	0.796985	0.181843	0.493236	0.0448276	0.594066	0.188836	0.770836	0.0478568	0.662285	0.133001	0.618909	0.138259	0.618029	0.209462
15.02	0.863043	0.0294624	1.10537	0.176725	1.25261	0.163698	0.992112	0.112298	0.887137	0.177314	1.00226	0.107139	0.761267	0.140252	0.98083	0.320521	0.858237	0.0660311	0.662817	0.0277792	0.782857	0.174743	0.997386	0.0458896	0.895651	0.124172	0.847751	0.131188	0.804883	0.193619
14.34	1.07711	0.0283886	1.24179	0.164123	1.44844	0.181972	1.16158	0.1703	1.08636	0.115838	1.17499	0.0760216	0.925396	0.131643	1.19761	0.268985	0.923218	0.0619518	0.861901	0.0185818	0.979445	0.154068	1.2175	0.0408079	1.12899	0.114194	1.0708	0.115431	1.02026	0.173613
13.72	1.26619	0.0288315	1.31387	0.182069	1.58005	0.188565	1.29671	0.220058	1.25785	0.0609154	1.31725	0.0437241	1.074	0.124211	1.42613	0.187886	0.988561	0.169792	1.0603	0.0233649	1.16929	0.134712	1.4176	0.0488648	1.33653	0.110156	1.25449	0.0927734	1.23663	0.167395
13.12	1.40801	0.0291365	1.32299	0.224363	1.6441	0.17886	1.37474	0.23314	1.39655	0.064597	1.41548	0.0112493	1.19254	0.116172	1.63532	0.130466	1.04951	0.250828	1.24141	0.0418997	1.31999	0.118695	1.577	0.0519202	1.50269	0.110904	1.40021	0.0757227	1.42275	0.177736
12.54	1.49918	0.0290173	1.28366	0.269964	1.64394	0.1473	1.38823	0.211211	1.48113	0.1064	1.4697	0.0186021	1.27696	0.108709	1.79721	0.175816	1.10609	0.295966	1.37707	0.059749	1.43152	0.110809	1.68215	0.05894	1.61795	0.115053	1.4917	0.0746364	1.56201	0.189144
11.98	1.53295	0.0303825	1.21602	0.299208	1.58296	0.107297	1.34734	0.155588	1.50482	0.133734	1.48327	0.0418983	1.32422	0.100364	1.88822	0.255567	1.15151	0.301934	1.45847	0.0752147	1.48901	0.112133	1.72624	0.061607	1.67556	0.115193	1.52558	0.0878275	1.63335	0.191505
11.44	1.51607	0.0366675	1.1427	0.299908	1.48488	0.0737221	1.25552	0.0954779	1.4744	0.143532	1.45959	0.0584922	1.33096	0.0978599	1.88471	0.303187	1.18136	0.273305	1.47543	0.0828199	1.48231	0.112641	1.71268	0.0587684	1.66874	0.114598	1.5154	0.0981377	1.6266	0.180055
10.94	1.44855	0.0511564	1.07818	0.265411	1.35642	0.0701143	1.13485	0.105451	1.4	0.131316	1.40204	0.0675687	1.29715	0.0912381	1.79686	0.309051	1.19157	0.219316	1.43134	0.0806399	1.4283	0.114032	1.64824	0.0501549	1.61444	0.102219	1.4578	0.112881	1.54175	0.155598
10.46	1.35064	0.0687838	1.03288	0.200152	1.21454	0.0853406	0.999274	0.17019	1.28839	0.113549	1.31402	0.0774755	1.23631	0.0870988	1.63478	0.268273	1.17978	0.155083	1.34656	0.0731581	1.33039	0.107565	1.53972	0.0391617	1.51605	0.0873377	1.37308	0.122504	1.40256	0.132038
10	1.22907	0.0840102	1.01019	0.112355	1.07743	0.101589	0.868496	0.232316	1.15379	0.0878788	1.21582	0.0783192	1.15184	0.0846972	1.42545	0.196798	1.14561	0.0917041	1.22108	0.0609412	1.21218	0.100896	1.41085	0.0291473	1.38714	0.0713904	1.27141	0.124237	1.22943	0.0989362
9.56	1.10482	0.0906815	1.00874	0.0285019	0.96268	0.105354	0.758139	0.272614	1.0246	0.0673497	1.11354	0.0751559	1.05958	0.0747835	1.19525	0.117906	1.09687	0.0558539	1.09084	0.043831	1.08757	0.0876941	1.27519	0.0225132	1.24806	0.0502328	1.15786	0.122268	1.04541	0.0697958
9.14	0.992034	0.0913423	1.02546	0.0867569	0.874314	0.0947992	0.677026	0.286336	0.911651	0.05322	1.02074	0.0657378	0.973078	0.0692801	0.988689	0.0910645	1.03861	0.0605207	0.96467	0.0286986	0.984212	0.080287	1.14972	0.0216325	1.11917	0.0327443	1.05786	0.114515	0.886167	0.0509394
8.74	0.908965	0.0872247	1.05428	0.162188	0.819747	0.0725231	0.634952	0.277656	0.829139	0.0482593	0.951983	0.053049	0.905492	0.0632961	0.825334	0.13487	0.982035	0.0705966	0.862578	0.0154178	0.905522	0.0717764	1.05476	0.0275836	1.01503	0.0171458	0.976821	0.0982304	0.766635	0.0542946
8.34	0.86473	0.0789031	1.08912	0.215574	0.805345	0.0481101	0.632345	0.250567	0.783493	0.0476557	0.917084	0.0402745	0.86662	0.0588052	0.727468	0.182241	0.937973	0.0666233	0.796776	0.00846244	0.866354	0.0647309	1.00051	0.0353281	0.948208	0.0113385	0.925594	0.077756	0.702782	0.0771173
7.98	0.863382	0.0699441	1.1266	0.242627	0.827723	0.0296176	0.667732	0.211594	0.777079	0.0545267	0.914353	0.0266442	0.862202	0.0571995	0.698453	0.205495	0.914225	0.0474526	0.773031	0.00953354	0.871097	0.0597868	0.986943	0.0382994	0.927854	0.0161937	0.908933	0.0558775	0.700386	0.102704
7.62	0.901548	0.0605128	1.15728	0.23826	0.880786	0.0303013	0.733664	0.168424	0.806511	0.0686884	0.945148	0.0191335	0.892577	0.0590769	0.734913	0.201479	0.91249	0.0164469	0.790329	0.0122218	0.916377	0.0547842	1.0195	0.0429466	0.952613	0.0207191	0.926164	0.0363341	0.753343	0.122869
7.28	0.974158	0.0547637	1.18725	0.215563	0.955749	0.0407914	0.821647	0.126077	0.86435	0.0872051	1.00439	0.0216433	0.951329	0.0621752	0.821659	0.174811	0.935488	0.0232685	0.841887	0.0134437	0.993067	0.0512369	1.0853	0.0453256	1.01841	0.0239089	0.970176	0.0273812	0.851131	0.135104
6.96	1.06636	0.050078	1.20876	0.179657	1.04046	0.0478767	0.920814	0.0890729	0.939094	0.106155	1.07685	0.0265781	1.03406	0.0700112	0.940811	0.135175	0.978144	0.0580793	0.916173	0.0134861	1.08429	0.047283	1.17687	0.0453632	1.10558	0.0238973	1.03284	0.0353547	0.974405	0.136035
6.66	1.16497	0.0519317	1.22385	0.139413	1.12381	0.0502944	1.01793	0.058336	1.01417	0.120274	1.15812	0.0323032	1.12118	0.0765877	1.06603	0.0911255	1.03842	0.089229	1.00098	0.0140401	1.1853	0.0453726	1.27522	0.046175	1.20734	0.0203661	1.1084	0.046958	1.10923	0.131974
6.36	1.25953	0.0568832	1.22983	0.113481	1.20139	0.0488095	1.10281	0.0336942	1.08553	0.129883	1.23262	0.0330653	1.20224	0.0764985	1.17909	0.05657	1.09735	0.106587	1.07866	0.0165615	1.27651	0.0486528	1.37018	0.0438901	1.3057	0.0148977	1.17957	0.0584519	1.23624	0.129039
6.08	1.3372	0.0652915	1.22977	0.107309	1.25532	0.0447959	1.1741	0.0209868	1.13828	0.133495	1.2902	0.0355555	1.26979	0.0783859	1.27022	0.0486645	1.15292	0.112407	1.14989	0.0187382	1.34069	0.0518451	1.4414	0.0379232	1.38711	0.0104136	1.2372	0.0695015	1.34155	0.118841
5.82	1.38449	0.0738247	1.21622	0.111047	1.28229	0.0403581	1.21484	0.0180326	1.16668	0.131227	1.32746	0.0344998	1.30694	0.0804013	1.32084	0.0582842	1.19494	0.107258	1.19399	0.0217775	1.38124	0.0578848	1.48548	0.0363581	1.43799	0.0088422	1.27449	0.0754724	1.41287	0.113596
5.56	1.40475	0.0796487	1.19598	0.120334	1.28563	0.0425367	1.23181	0.0190382	1.17242	0.125667	1.33086	0.0388092	1.31034	0.0748968	1.32756	0.0623087	1.21935	0.0947114	1.21095	0.0223017	1.388	0.0601527	1.49565	0.0316946	1.46174	0.0139427	1.29145	0.0857631	1.44685	0.109491
5.32	1.39124	0.0858007	1.16531	0.123481	1.25861	0.0440917	1.22164	0.0226217	1.14841	0.115444	1.31733	0.0417318	1.29008	0.0708091	1.29379	0.0602472	1.21939	0.0741804	1.20078	0.0266473	1.36437	0.0625519	1.48208	0.0283601	1.44817	0.0149411	1.28131	0.092763	1.44005	0.109228
5.08	1.34734	0.0920322	1.1269	0.122109	1.21137	0.0444172	1.1911	0.0225862	1.10444	0.10327	1.26993	0.048629	1.23607	0.060419	1.23639	0.0514777	1.19909	0.0548352	1.16347	0.0246846	1.31707	0.0658494	1.42782	0.0250268	1.40068	0.0187042	1.24405	0.0933832	1.3993	0.103435
4.86	1.28655	0.0957728	1.07604	0.112647	1.14724	0.0506651	1.1402	0.0225276	1.0483	0.0930227	1.21237	0.0505623	1.16517	0.051579	1.15195	0.0410199	1.15846	0.0426077	1.11258	0.0196809	1.24951	0.0635901	1.35998	0.0184667	1.33624	0.0211478	1.1939	0.0975554	1.33136	0.104256
4.64	1.21562	0.0940613	1.02552	0.104147	1.07269	0.0490296	1.07912	0.0224567	0.979989	0.0831522	1.13788	0.0518044	1.07671	0.0388198	1.0601	0.0355431	1.10428	0.0397994	1.05151	0.0153411	1.17859	0.063672	1.2752	0.0194066	1.25143	0.0210761	1.12612	0.0944605	1.24306	0.103804
4.44	1.13728	0.0921636	0.975352	0.0966947	1.00116	0.0503779	1.01092	0.0211933	0.913032	0.0754794	1.06846	0.0507866	0.988595	0.02957	0.966547	0.0360655	1.04128	0.0425209	0.98807	0.0134955	1.1009	0.0615414	1.1938	0.0140701	1.16325	0.0218832	1.06308	0.0917052	1.15068	0.101858
4.24	1.06703	0.0908191	0.930574	0.0922109	0.931321	0.0470373	0.944058	0.0172992	0.853856	0.0720129	1.00039	0.0490817	0.905872	0.0238862	0.887186	0.0431897	0.977261	0.0424822	0.928365	0.0107587	1.03538	0.0587709	1.1158	0.0184115	1.07845	0.0198131	0.999686	0.0839557	1.05933	0.100536
4.06	1.01029	0.0882146	0.889156	0.0870074	0.876329	0.0439415	0.886703	0.0139626	0.805503	0.0711858	0.945867	0.0458131	0.835985	0.0246143	0.824701	0.0467795	0.921024	0.0390287	0.880193	0.0083251	0.985723	0.0580438	1.05815	0.0180376	1.00823	0.0172878	0.950527	0.0759357	0.978856	0.0950514
3.88	0.972804	0.0863373	0.861895	0.0877979	0.838208	0.0396079	0.841561	0.0100888	0.773043	0.0729938	0.907254	0.0391798	0.785683	0.0303371	0.784162	0.0458546	0.877316	0.0320642	0.846949	0.0067063	0.952631	0.0542692	1.01644	0.024779	0.956001	0.0153399	0.919331	0.0681693	0.916395	0.086407
3.7	0.955582	0.0847228	0.845072	0.0894145	0.818305	0.0347672	0.812028	0.00679008	0.756817	0.0771584	0.888282	0.0324015	0.756993	0.0366615	0.766587	0.0414283	0.849187	0.0234722	0.832025	0.00570845	0.939809	0.0506037	1.00016	0.0295648	0.92683	0.0155482	0.906777	0.0612951	0.874324	0.0730066
3.54	0.959298	0.0829176	0.841725	0.0931375	0.817302	0.0297096	0.799461	0.00627075	0.757497	0.0823647	0.88895	0.0255487	0.750587	0.0415392	0.770964	0.0354164	0.838334	0.018482	0.833725	0.00711415	0.946579	0.0474141	1.00457	0.0334448	0.920724	0.0169748	0.913884	0.0560134	0.857728	0.0592864
3.38	0.984289	0.0858284	0.849494	0.0980567	0.832158	0.0249702	0.803182	0.00909226	0.771703	0.0874739	0.906549	0.0189967	0.763427	0.0440717	0.79324	0.031112	0.84408	0.0227427	0.851369	0.00959934	0.970576	0.046047	1.03273	0.0401269	0.93497	0.0188759	0.937942	0.0529288	0.861517	0.0424805
3.24	1.01773	0.0847518	0.864336	0.102999	0.859503	0.0206804	0.820819	0.0124264	0.795714	0.0919887	0.937696	0.0140562	0.792812	0.0440671	0.827677	0.0319173	0.862702	0.0319076	0.880206	0.0128666	1.00606	0.0445708	1.07072	0.0453821	0.965499	0.0195979	0.974208	0.0512014	0.883648	0.0266405
3.1	1.06298	0.0880825	0.888956	0.111218	0.894273	0.0167507	0.848639	0.0149512	0.825812	0.0955855	0.976633	0.0109056	0.831311	0.0421417	0.868534	0.0370157	0.891488	0.0404136	0.916846	0.0159789	1.04493	0.042263	1.12261	0.0504112	1.00756	0.0191786	1.01828	0.0504675	0.918683	0.0156441
2.96	1.10756	0.0916965	0.912218	0.11603	0.930735	0.0131662	0.882231	0.0160749	0.856921	0.0972891	1.01726	0.00879277	0.87386	0.0386694	0.90973	0.0434873	0.924684	0.0470474	0.954842	0.0185169	1.08684	0.0439023	1.1667	0.0534521	1.05471	0.0182297	1.05998	0.049458	0.960845	0.0180937
2.82	1.14809	0.093255	0.93481	0.121466	0.964163	0.00948755	0.917522	0.0161999	0.884649	0.0979282	1.05655	0.0101439	0.915056	0.0340027	0.946202	0.0491544	0.957204	0.0511377	0.991142	0.0214155	1.1247	0.0439981	1.21418	0.0563187	1.09542	0.0145047	1.10337	0.0512716	1.003	0.0261414
2.7	1.17849	0.0932572	0.952008	0.12507	0.991181	0.00640212	0.948744	0.0157453	0.90595	0.0962983	1.08702	0.0101443	0.949496	0.0289183	0.971873	0.0514686	0.984643	0.0518637	1.02168	0.0237968	1.15175	0.045715	1.25149	0.056552	1.13614	0.012596	1.12881	0.0509367	1.04038	0.0322464
2.58	1.19876	0.0951561	0.962131	0.12773	1.00605	0.00384763	0.973861	0.0147105	0.91812	0.0934592	1.11412	0.00921694	0.973805	0.0243642	0.987742	0.0520732	1.00701	0.0537222	1.03694	0.0229359	1.1653	0.0465647	1.27184	0.0565603	1.16328	0.0101678	1.14916	0.0507846	1.07471	0.0386054
2.46	1.20213	0.0925737	0.965179	0.129532	1.01214	0.00602324	0.988798	0.0135644	0.924881	0.092107	1.12428	0.00921942	0.986292	0.0199883	0.993493	0.0510937	1.0165	0.0523543	1.04576	0.0242613	1.1687	0.0483478	1.27862	0.0593599	1.17347	0.0138084	1.15595	0.0492767	1.09408	0.0396372
2.36	1.19539	0.0920067	0.958789	0.129985	1.00709	0.00974854	0.993218	0.0121829	0.91913	0.0882788	1.1209	0.00948438	0.986961	0.0167889	0.986058	0.0483991	1.01651	0.0506491	1.04781	0.0268101	1.15859	0.049047	1.26845	0.0593561	1.17687	0.0152378	1.14919	0.046852	1.10088	0.0386859
2.26	1.17175	0.0888699	0.9433	0.129515	0.989894	0.0121365	0.987455	0.0119041	0.905263	0.0841367	1.10397	0.0127768	0.975809	0.0142413	0.966472	0.0434953	1.00602	0.0496588	1.03628	0.02815	1.13836	0.0503996	1.24471	0.0563307	1.16671	0.0205465	1.12886	0.0427255	1.09408	0.0354199
2.16	1.14068	0.0836103	0.921746	0.128155	0.964588	0.0136042	0.971172	0.0118168	0.883281	0.0796974	1.08365	0.0127663	0.955202	0.0125743	0.941477	0.0401157	0.986377	0.0486043	1.01525	0.0288071	1.10799	0.0523478	1.21418	0.0563187	1.13958	0.0227877	1.10175	0.0418487	1.08388	0.0317133
2.06	1.10624	0.0810209	0.895813	0.127284	0.931855	0.0144348	0.945386	0.0112748	0.856565	0.07608	1.05656	0.0108148	0.926152	0.0120597	0.909729	0.0365843	0.958602	0.0469512	0.98506	0.0284436	1.06951	0.0530488	1.17349	0.0563026	1.10908	0.0284652	1.06582	0.0376644	1.05772	0.0310135
1.968	1.05965	0.0742963	0.860432	0.122112	0.894391	0.0140147	0.912812	0.0102599	0.825454	0.0726894	1.01694	0.0103538	0.892038	0.0125251	0.873928	0.033778	0.92405	0.0455357	0.953177	0.0293501	1.02629	0.0524758	1.12601	0.0592994	1.07008	0.0309283	1.02481	0.034954	1.02748	0.0295989
1.882	1.01001	0.0683754	0.82573	0.119027	0.853549	0.0127501	0.874128	0.00894494	0.792315	0.0699035	0.976299	0.00743433	0.85387	0.0137477	0.836437	0.031748	0.885434	0.0448852	0.916882	0.0291461	0.976974	0.0498221	1.0731	0.0584994	1.02634	0.0338586	0.979728	0.0307251	0.988065	0.0280708
1.798	0.955983	0.060279	0.787319	0.115097	0.81068	0.0111792	0.831031	0.00713509	0.756132	0.0671669	0.932272	0.0042068	0.813338	0.0156773	0.797929	0.0305016	0.844445	0.0447528	0.877873	0.0292181	0.927325	0.0481061	1.01918	0.0591541	0.975809	0.0339007	0.931927	0.0254255	0.945255	0.0277806
1.718	0.904996	0.0561211	0.747216	0.109924	0.767471	0.00879625	0.785558	0.0052193	0.71995	0.0645613	0.886889	0.00160082	0.771455	0.0175464	0.759084	0.0300021	0.801762	0.0447014	0.837506	0.0281442	0.878697	0.0481032	0.960844	0.0570757	0.92528	0.0348616	0.884467	0.0220505	0.899729	0.0280575
1.644	0.853332	0.051128	0.706438	0.10449	0.7246	0.00683548	0.739405	0.00298487	0.682414	0.0618514	0.841168	0.00466475	0.72991	0.0194405	0.72125	0.0297038	0.758403	0.0451016	0.79646	0.0268294	0.829045	0.0463016	0.906921	0.0577486	0.87373	0.0347797	0.836667	0.0193507	0.852506	0.0281493
1.57	0.802346	0.0467943	0.665657	0.0985874	0.682743	0.00467858	0.693592	0.00121481	0.645217	0.0588851	0.796124	0.00849592	0.688703	0.0207491	0.68409	0.0299587	0.715381	0.0447516	0.755414	0.02562	0.780405	0.0448446	0.853675	0.0572481	0.822178	0.0337467	0.789884	0.0174259	0.804265	0.0281849
1.502	0.753385	0.0428208	0.625211	0.0924047	0.642239	0.00262064	0.649476	0.00136881	0.609033	0.0554486	0.751419	0.0121116	0.649184	0.0212675	0.647943	0.0302767	0.674054	0.0439105	0.715046	0.0234153	0.732776	0.0429824	0.802463	0.0558661	0.771642	0.0327754	0.744457	0.0159625	0.757381	0.0275761
1.434	0.707125	0.0394747	0.586116	0.0868949	0.604101	0.00153007	0.608415	0.00229734	0.574202	0.0522105	0.708408	0.0146232	0.611355	0.0214396	0.613147	0.0307678	0.634421	0.042789	0.676033	0.0212341	0.687176	0.0416985	0.753625	0.0540032	0.72348	0.031521	0.701064	0.0147489	0.712538	0.0276387
1.372	0.663566	0.0367235	0.549042	0.0813906	0.56799	0.000429527	0.570408	0.00343307	0.540723	0.0481635	0.66743	0.01663	0.575889	0.0209437	0.580716	0.0310946	0.597501	0.0413242	0.638718	0.0188653	0.644275	0.0401765	0.708178	0.0520678	0.678709	0.0299593	0.660045	0.0141663	0.670412	0.0276866
1.312	0.623046	0.0346029	0.513653	0.0762258	0.534247	0.00119732	0.537154	0.00377298	0.509949	0.0444573	0.629502	0.0171007	0.543126	0.0200662	0.549299	0.031454	0.563969	0.0392178	0.604118	0.0168113	0.604754	0.0390026	0.6668	0.0492229	0.637669	0.0287321	0.622078	0.0138444	0.631682	0.0276257
1.254	0.585902	0.0322195	0.481298	0.0715485	0.504218	0.00300441	0.508312	0.00408321	0.482218	0.0402934	0.594284	0.0167933	0.513404	0.0186683	0.520585	0.0317043	0.533148	0.0367679	0.57257	0.0144502	0.567938	0.038514	0.629491	0.0459142	0.600359	0.0273267	0.587501	0.0137987	0.597031	0.0283176
1.198	0.552472	0.0303637	0.451641	0.0677008	0.476555	0.00524248	0.484562	0.00363704	0.456855	0.0368167	0.562792	0.015823	0.486722	0.0172804	0.494238	0.0312084	0.506731	0.0340621	0.543737	0.0123736	0.535175	0.0380424	0.596931	0.0428603	0.567798	0.0262664	0.556654	0.0139717	0.566795	0.0289095
1.144	0.523095	0.0285459	0.426032	0.064883	0.45227	0.00800965	0.464544	0.00389072	0.435211	0.0331426	0.534688	0.0139615	0.462742	0.0156353	0.470256	0.0309199	0.483702	0.0314501	0.518636	0.0108673	0.505454	0.0381143	0.567762	0.0396728	0.539647	0.025364	0.529537	0.0148059	0.541316	0.0293768
1.094	0.496757	0.0273194	0.402446	0.0625821	0.430347	0.0107829	0.448599	0.0040855	0.416273	0.0302564	0.509971	0.0116357	0.441803	0.0146504	0.44864	0.0304	0.463722	0.0290102	0.496929	0.0100493	0.479786	0.0381982	0.542662	0.0364978	0.515228	0.0247891	0.505809	0.0153497	0.519235	0.0299061
1.046	0.473118	0.02546	0.382904	0.060829	0.411462	0.0136101	0.435709	0.00533545	0.40004	0.0277049	0.487963	0.00920935	0.423566	0.0135303	0.429389	0.0296015	0.44679	0.02679	0.477596	0.00963765	0.456485	0.0385952	0.520955	0.0342212	0.495218	0.0244172	0.484794	0.0161997	0.500892	0.0304576
1	0.452519	0.0236361	0.365048	0.0594383	0.394601	0.016157	0.424853	0.00629738	0.386175	0.0252657	0.469003	0.00669669	0.407355	0.0129967	0.411827	0.0287753	0.432568	0.0256283	0.460638	0.0100254	0.43656	0.0388603	0.501961	0.0316388	0.477583	0.0247398	0.46649	0.0167625	0.485605	0.0307431
0.956	0.433947	0.0223762	0.349553	0.0587488	0.379089	0.0184585	0.415354	0.00676616	0.374001	0.0236108	0.451397	0.00447349	0.392496	0.0129212	0.395955	0.0279858	0.419022	0.0244359	0.445715	0.0106117	0.418664	0.0396428	0.484324	0.0299867	0.462322	0.0247783	0.450221	0.0176335	0.471679	0.0310922
0.914	0.41605	0.0209717	0.335068	0.0580862	0.364248	0.0201838	0.405516	0.00744611	0.362841	0.0225152	0.435823	0.00309447	0.378649	0.0126489	0.380757	0.0270798	0.406832	0.0237331	0.43181	0.0112379	0.401778	0.0399372	0.468044	0.0285659	0.448078	0.0248087	0.435307	0.018216	0.45843	0.0311722
0.874	0.399503	0.0197868	0.322267	0.0572652	0.350081	0.0216313	0.395337	0.0079206	0.351344	0.0217634	0.420587	0.00255815	0.365139	0.0127021	0.365899	0.0265956	0.394301	0.0233523	0.417906	0.0124047	0.386244	0.0400803	0.451764	0.0277305	0.433835	0.024853	0.420393	0.0185546	0.445181	0.0310764
0.834	0.382619	0.0185017	0.309462	0.0558899	0.335908	0.0219218	0.383122	0.00789572	0.340185	0.0211653	0.404672	0.00312328	0.35129	0.0123785	0.351712	0.0256815	0.381431	0.0231697	0.403321	0.0127306	0.369693	0.0397194	0.434806	0.0265011	0.418913	0.0250368	0.4048	0.0186138	0.430571	0.0307307
0.798	0.365397	0.0175479	0.296319	0.0543678	0.321056	0.0213327	0.36819	0.00719994	0.328012	0.0211202	0.388418	0.00369941	0.337103	0.0120267	0.336175	0.0251343	0.367204	0.02265	0.388058	0.0132315	0.353815	0.0390311	0.416491	0.0259234	0.402972	0.024764	0.38785	0.0184368	0.413923	0.030449
0.762	0.346825	0.0165106	0.282836	0.0521321	0.305189	0.0204056	0.351221	0.00600577	0.314148	0.0212695	0.37047	0.00440013	0.321565	0.0116883	0.320297	0.0240019	0.350944	0.0221166	0.371098	0.0134434	0.336249	0.0381595	0.395803	0.0254327	0.384657	0.0242851	0.369883	0.0183016	0.395574	0.0295688
0.73	0.326901	0.0157258	0.268005	0.0497055	0.287969	0.0186192	0.330859	0.00496679	0.298594	0.0210844	0.351167	0.00476284	0.305012	0.0111691	0.302729	0.0228484	0.332312	0.0212786	0.352102	0.0131624	0.317326	0.0364228	0.373419	0.0247173	0.363966	0.0231438	0.34988	0.017645	0.373826	0.0284055
0.696	0.305627	0.014868	0.25182	0.0460892	0.269059	0.0165219	0.308119	0.0030583	0.281349	0.0210774	0.329492	0.00551374	0.286094	0.0109184	0.284147	0.0213456	0.311985	0.020344	0.330392	0.0127087	0.297051	0.0343453	0.348322	0.0238006	0.340901	0.0217831	0.327165	0.0167164	0.349699	0.0270394
0.666	0.282664	0.0141202	0.23496	0.042146	0.249132	0.0135031	0.282327	0.00167231	0.262075	0.0210697	0.306124	0.00641594	0.266162	0.0104381	0.264211	0.0195302	0.289288	0.0197128	0.306985	0.0118772	0.275423	0.0319274	0.32085	0.0230558	0.315121	0.0200918	0.303433	0.015853	0.322853	0.0254832
0.636	0.258688	0.0133907	0.216076	0.0377029	0.227857	0.010795	0.254497	0.000304199	0.24111	0.0207234	0.281739	0.00786012	0.244204	0.010358	0.242586	0.0179383	0.265234	0.018889	0.281882	0.0110468	0.252103	0.0287884	0.292022	0.0220557	0.287644	0.0180769	0.276649	0.0145685	0.293628	0.0236707
0.608	0.233024	0.0127286	0.196515	0.0324622	0.205566	0.0075134	0.225311	0.00211583	0.218454	0.020064	0.254646	0.00924228	0.22157	0.0104334	0.219945	0.0158302	0.238809	0.0179148	0.254742	0.00988431	0.227767	0.025161	0.261498	0.0209772	0.258133	0.0159201	0.248848	0.013331	0.262702	0.0211838
0.582	0.207359	0.0120707	0.175945	0.0277804	0.182938	0.00431787	0.195107	0.00377907	0.195122	0.0190424	0.227213	0.0110851	0.19826	0.0108089	0.196967	0.0141297	0.211707	0.0168666	0.226586	0.00863674	0.20242	0.022024	0.229617	0.019659	0.227942	0.0135897	0.220368	0.011818	0.230417	0.0188899
0.556	0.181019	0.0114591	0.155711	0.0228581	0.159635	0.00161879	0.165242	0.00527379	0.170775	0.018068	0.199443	0.0122849	0.174275	0.0112552	0.17365	0.0123635	0.184605	0.0160264	0.197751	0.00800733	0.176734	0.0185574	0.198414	0.0180881	0.196734	0.0111056	0.191211	0.0105125	0.197792	0.0162568
0.532	0.154678	0.0102704	0.134667	0.0179105	0.13701	0.00273429	0.136397	0.00620404	0.146427	0.0165787	0.171672	0.013624	0.15029	0.0119911	0.149997	0.0107929	0.157165	0.0153587	0.169595	0.00742988	0.151047	0.0151062	0.167211	0.0166281	0.166544	0.0088254	0.162393	0.00894341	0.166186	0.0136272
0.508	0.129688	0.00934741	0.114265	0.0134353	0.115063	0.00444998	0.109385	0.00675941	0.122993	0.015204	0.14458	0.0143147	0.126983	0.0118166	0.127019	0.00991432	0.131081	0.0141224	0.141778	0.00704637	0.126714	0.0120252	0.137365	0.0150569	0.137032	0.00668193	0.134253	0.00761358	0.13594	0.0113764
0.486	0.105779	0.00836276	0.0953156	0.00998803	0.0941627	0.00634651	0.0845454	0.00686018	0.100438	0.0135423	0.118742	0.0143043	0.104992	0.0119632	0.105494	0.00947944	0.105979	0.0130317	0.115318	0.0067589	0.103427	0.00894973	0.110062	0.0132133	0.109895	0.00484382	0.108724	0.00636113	0.107869	0.00903648
0.464	0.0838949	0.00729767	0.0771425	0.00720805	0.0751222	0.00758277	0.0627949	0.00655844	0.0797761	0.0118244	0.0955108	0.0142424	0.0844218	0.0115188	0.0849508	0.00889365	0.0834183	0.0117356	0.0913357	0.00664427	0.0820346	0.00646216	0.0850995	0.011599	0.084895	0.00310223	0.0846863	0.00501781	0.0823456	0.00676288
0.444	0.0642398	0.00625915	0.0608592	0.00572135	0.0581095	0.00824597	0.0444387	0.00589506	0.0611432	0.0100838	0.0738729	0.0132526	0.0659124	0.010841	0.0665368	0.00852402	0.0632637	0.0102889	0.069864	0.00630566	0.0628058	0.00443403	0.0632569	0.00974585	0.0631182	0.00189145	0.0635988	0.00393883	0.0603233	0.0049417
0.424	0.0472523	0.00515623	0.0465335	0.00534786	0.0433609	0.00832218	0.029612	0.00500986	0.0450124	0.00830935	0.0552832	0.0119503	0.0497683	0.0098463	0.0504551	0.00804145	0.0460227	0.00872949	0.05131	0.00584431	0.0462138	0.00295445	0.0448399	0.00788268	0.0447338	0.00114359	0.0456643	0.0030229	0.0419376	0.00345102
0.406	0.0330338	0.00414101	0.0343671	0.00538455	0.0311122	0.00788934	0.0183148	0.00392519	0.0315531	0.00661883	0.0396741	0.0102944	0.0360906	0.00855455	0.0366718	0.00739927	0.031831	0.00713332	0.0359113	0.00514522	0.0323597	0.00201916	0.0300179	0.00612896	0.0298437	0.000919262	0.0309846	0.00223049	0.0273239	0.00222285
0.388	0.021787	0.0031563	0.0244612	0.00534499	0.0212616	0.00705567	0.0103126	0.00280531	0.0207991	0.00502593	0.0271132	0.0084113	0.0249805	0.00709959	0.025491	0.00652417	0.0207052	0.00551146	0.0236677	0.004306	0.021345	0.00160489	0.0187232	0.00448722	0.0184814	0.000898911	0.0195598	0.00161194	0.0164147	0.00132622
0.37	0.0132553	0.00226763	0.0166434	0.00501769	0.0137683	0.00589793	0.00508251	0.00175946	0.0127367	0.0035885	0.0174511	0.00645509	0.0163127	0.00557867	0.0167434	0.00544865	0.0124216	0.00397364	0.0145009	0.00335727	0.0130343	0.00137089	0.0106574	0.00302033	0.0103791	0.000812049	0.0113218	0.00111956	0.00883267	0.000724669
0.354	0.00726326	0.00149953	0.0108321	0.00439898	0.00838498	0.00459325	0.00211024	0.000922078	0.0070788	0.00241165	0.0104912	0.0045708	0.00996559	0.00408942	0.010263	0.00427516	0.00678353	0.00263164	0.00808169	0.00240888	0.00721106	0.00110495	0.00536272	0.0018196	0.0051091	0.000657265	0.0057555	0.000725088	0.00406798	0.000340777
0.338	0.0034563	0.000878721	0.00670001	0.00354599	0.00475999	0.00327104	0.000731885	0.000336799	0.00343637	0.00143249	0.00576657	0.00287707	0.00558982	0.00274876	0.00578629	0.00307263	0.00327729	0.00152961	0.00396557	0.00152393	0.0034862	0.000802712	0.00230149	0.000918088	0.00207434	0.000434145	0.00245722	0.000422601	0.00148173	0.000127189
0.324	0.00135025	0.000420446	0.00397245	0.00264371	0.00253621	0.00208981	0.000340057	4.59321e-05	0.00139997	0.000725236	0.00290764	0.00155733	0.00282345	0.00164534	0.0029394	0.00196799	0.00137804	0.000710527	0.00164383	0.000813126	0.001405	0.000481047	0.000827638	0.000308765	0.000647846	0.000209602	0.000819423	0.000194819	0.000392862	3.50723e-05
0.31	0.000432826	0.000120595	0.00226454	0.00176994	0.00129672	0.00114075	0.000429273	0.00015835	0.000475889	0.000269308	0.00136245	0.000636968	0.00125192	0.0008247	0.00132882	0.0010696	0.000558602	0.000205552	0.000569574	0.000316774	0.000468832	0.000199894	0.000343891	4.18923e-05	0.000215607	3.29866e-05	0.000246089	2.9022e-05	0.000160743	1.45012e-05
0.296	0.000220087	4.5522e-05	0.00126601	0.00102997	0.000695387	0.000473725	0.000653245	0.000184743	0.000205233	4.56633e-05	0.000681945	0.000213281	0.000496852	0.000297602	0.000550698	0.000432549	0.00035085	0.000171082	0.000247901	5.27227e-05	0.000212641	5.93541e-05	0.000346191	0.000199653	0.000269523	8.45836e-05	0.000224252	8.52153e-05	0.00030143	2.68514e-05
0.282	0.000312127	0.000115418	0.00071436	0.000481286	0.000448142	7.72656e-05	0.000815657	0.00016245	0.000230207	9.18391e-05	0.000473064	0.000306618	0.000240348	7.2123e-05	0.00028597	8.25554e-05	0.000393401	0.000253646	0.000236326	0.000127675	0.000236849	0.000154248	0.000488672	0.000241425	0.000458253	0.000142317	0.000383698	0.000142081	0.00050566	4.31099e-05
0.27	0.000446485	0.000132176	0.000426068	0.000159557	0.00036151	0.000106377	0.000832129	0.000133945	0.000311701	0.000101895	0.000414609	0.000353968	0.000170096	0.000105143	0.000204973	0.000103505	0.000457832	0.000242735	0.000319484	0.000161624	0.000327906	0.000199379	0.000577891	0.000221984	0.000584113	0.00015633	0.000508143	0.000153615	0.000612011	4.75274e-05
0.258	0.000488371	0.000123391	0.000280768	9.09114e-05	0.000290146	0.000153258	0.000703745	0.000114708	0.000327617	7.86955e-05	0.000376617	0.000294509	0.000171105	9.34165e-05	0.000217804	0.000109159	0.000435075	0.000181095	0.000322516	0.000161339	0.000339705	0.00019846	0.00053993	0.000177865	0.000569481	0.000139328	0.000507084	0.00013043	0.000569172	3.67883e-05
0.246	0.000407027	0.000103955	0.000168185	9.71168e-05	0.000208625	0.000115098	0.000477704	8.80167e-05	0.000253926	5.03647e-05	0.000270842	0.000199552	0.000126803	6.48834e-05	0.000168072	8.4036e-05	0.000317456	0.000108308	0.000244759	0.000124325	0.000265843	0.000151713	0.000389362	0.000125423	0.000425238	0.000101856	0.000381908	8.8423e-05	0.000407065	1.88107e-05
0.236	0.000253443	7.60357e-05	9.59111e-05	5.23825e-05	7.2954e-05	7.2954e-05	0.00024698	4.80661e-05	0.000112585	5.65175e-05	0.000113242	0.000113242	0	0	4.82421e-05	4.82421e-05	0.000129653	7.89179e-05	0.000136803	7.04058e-05	0.000148998	8.38677e-05	0.000180457	9.26541e-05	0.000189519	9.57279e-05	0.000211635	4.4585e-05	0.00021916	8.71939e-06
0.226	6.8755e-05	6.8755e-05	0	0	0	0	0	0	0	0	0	0	0	0	0	0	0	0	0	0	0	0	0	0	0	0	0	0	0	0
0.216	0	0	0	0	0	0	0	0	0	0	0	0	0	0	0	0	0	0	0	0	0	0	0	0	0	0	0	0	0	0
0.206	0	0	0	0	0	0	0	0	0	0	0	0	0	0	0	0	0	0	0	0	0	0	0	0	0	0	0	0	0	0
0.1968	0	0	0	0	0	0	0	0	0	0	0	0	0	0	0	0	0	0	0	0	0	0	0	0	0	0	0	0	0	0
0.1882	0	0	0	0	0	0	0	0	0	0	0	0	0	0	0	0	0	0	0	0	0	0	0	0	0	0	0	0	0	0
0.1798	0	0	0	0	0	0	0	0	0	0	0	0	0	0	0	0	0	0	0	0	0	0	0	0	0	0	0	0	0	0
0.172	0	0	0	0	0	0	0	0	0	0	0	0	0	0	0	0	0	0	0	0	0	0	0	0	0	0	0	0	0	0
0.1644	0	0	0	0	0	0	0	0	0	0	0	0	0	0	0	0	0	0	0	0	0	0	0	0	0	0	0	0	0	0
0.157	0	0	0	0	0	0	0	0	0	0	0	0	0	0	0	0	0	0	0	0	0	0	0	0	0	0	0	0	0	0
0.1502	0	0	0	0	0	0	0	0	0	0	0	0	0	0	0	0	0	0	0	0	0	0	0	0	0	0	0	0	0	0
0.1436	0	0	0	0	0	0	0	0	0	0	0	0	0	0	0	0	0	0	0	0	0	0	0	0	0	0	0	0	0	0
0.1372	0	0	0	0	0	0	0	0	0	0	0	0	0	0	0	0	0	0	0	0	0	0	0	0	0	0	0	0	0	0
0.1312	0	0	0	0	0	0	0	0	0	0	0	0	0	0	0	0	0	0	0	0	0	0	0	0	0	0	0	0	0	0
0.1254	0	0	0	0	0	0	0	0	0	0	0	0	0	0	0	0	0	0	0	0	0	0	0	0	0	0	0	0	0	0
0.1198	0	0	0	0	0	0	0	0	0	0	0	0	0	0	0	0	0	0	0	0	0	0	0	0	0	0	0	0	0	0
0.1146	0	0	0	0	0	0	0	0	0	0	0	0	0	0	0	0	0	0	0	0	0	0	0	0	0	0	0	0	0	0
0.1094	0	0	0	0	0	0	0	0	0	0	0	0	0	0	0	0	0	0	0	0	0	0	0	0	0	0	0	0	0	0
0.1046	0	0	0	0	0	0	0	0	0	0	0	0	0	0	0	0	0	0	0	0	0	0	0	0	0	0	0	0	0	0
0.1	0	0	0	0	0	0	0	0	0	0	0	0	0	0	0	0	0	0	0	0	0	0	0	0	0	0	0	0	0	0

## Sheet: METAL AND BIOCHEMISTRY
	S1		S2		S3		S4		BS		SS1		SS2		SS3		SS4		BSS		D1		D2		D3		D4		BD
Fraction	Mean	SE	Mean	SE	Mean	SE	Mean	SE	Mean	SE	Mean	SE	Mean	SE	Mean	SE	Mean	SE	Mean	SE	Mean	SE	Mean	SE	Mean	SE	Mean	SE	Mean	SE
U	0.00175351	8.91561e-05	0.00217223	0.000196298	0.00243367	0.000159269	0.00624607	0.00469514	0.00170941	0.000266569	0.00271519	0.000830786	0.00217164	0.000444036	0.00161345	0.00022304	0.00171287	0.000220919	0.00187701	0.000231029	0.00195869	8.77822e-05	0.00209035	0.000200652	0.00181948	0.000122139	0.00159777	0.000390537	0.00209816	0.000122335
Pb	0.0113451	0.000619125	0.0109568	0.000725939	0.0148077	0.00247718	0.015427	0.0051646	0.011035	0.00159713	0.0131225	0.00253936	0.012275	0.000928121	0.0110175	0.000776127	0.0139789	0.00255228	0.0121271	0.00167374	0.0119825	0.00124099	0.0127171	0.00195311	0.0108156	0.00136635	0.0101429	0.00319524	0.0122276	0.00132787
Al	50.1129	0.898958	53.9438	3.44477	62.0272	2.89878	53.4655	1.46914	51.134	4.41879	54.3494	3.87833	54.6261	2.29988	50.6606	1.03253	47.4462	4.68652	52.5799	4.17408	46.8722	1.41619	52.9885	3.80523	42.1131	0.705729	43.0089	11.0685	55.321	1.47832
Mn	0.414453	0.148959	0.241631	0.0228589	0.322217	0.0252742	0.432953	0.0992074	0.356626	0.029374	0.300283	0.0456037	0.345557	0.0409765	0.328434	0.0544278	0.523982	0.10891	0.41034	0.0313213	1.00915	0.759757	0.591842	0.198488	0.545903	0.177021	0.814388	0.371022	0.924512	0.0331375
Fe	35.5193	1.91752	35.4564	2.53314	40.2465	2.95364	35.8107	0.669145	31.9421	4.10316	34.5934	1.47217	37.6485	2.29607	33.8041	1.15808	38.025	6.66224	34.5293	4.32603	34.2536	4.13812	36.4324	5.19698	36.8159	2.8238	31.883	10.5477	37.9794	1.7637
Co	0.0107185	0.00136757	0.00874408	0.000152109	0.0103037	0.000874961	0.0142807	0.00448148	0.00927966	0.0012864	0.00917736	0.00167546	0.00967547	0.00085533	0.00850557	0.000447063	0.0106551	0.000255521	0.0093737	0.00115925	0.0138076	0.00575079	0.0118146	0.00269601	0.0125628	0.00340839	0.0124285	0.00407464	0.0168848	0.00287192
Ti	4.71149	0.134971	4.48225	0.323519	5.33703	0.323215	5.06275	0.287053	4.95737	0.0877558	4.79744	0.0624744	5.1048	0.174882	4.59277	0.226265	4.87046	0.117251	4.61173	0.111145	4.80671	0.13128	4.72794	0.201004	4.61819	0.232349	3.87152	1.03234	4.83418	0.0477474
V	0.062929	0.00122238	0.0616948	0.00381374	0.0714086	0.00320952	0.0668125	0.00452854	0.0601984	0.00472138	0.0642203	0.00724564	0.0665484	0.00137051	0.0596721	0.00262553	0.067703	0.00749909	0.0624067	0.00482617	0.0648433	0.00431196	0.0655683	0.00549555	0.0618831	0.00551228	0.0548237	0.0158896	0.0669107	0.00422457
Ni	0.197206	0.00811383	0.199669	0.00978275	0.23891	0.0148199	0.202953	0.0160412	0.193921	0.0224669	0.197823	0.0242396	0.208557	0.00881689	0.190054	0.0136194	0.22883	0.0341733	0.212239	0.0263992	0.213603	0.0278579	0.222071	0.0291505	0.224669	0.0171197	0.191166	0.062025	0.23245	0.00692597
Nitrite	0.000450019	8.70285e-05	0.000311156	5.08346e-05	0.000414058	3.92633e-05	0.00024366	1.37073e-05	0.000189159	4.43185e-05	0.000770905	0.000131039	0.000472585	0.000114222	0.00035497	3.54543e-05	0.000460647	6.46114e-05	0.000405415	3.27661e-05	0.000613824	0.000227684	0.000981084	0.00049505	0.000668923	0.000210152	0.000616146	4.88556e-05	0.000938532	0.000104271
Phosphate	0.0145028	0.000659326	0.00761596	0.00047231	0.0102914	0.00177295	0.00587861	0.00214685	0.00617978	0.000276453	0.0132493	0.00128683	0.00748746	0.000919589	0.00771905	0.000659024	0.00991194	0.000673594	0.00910677	0.0006738	0.0164822	0.00270012	0.0157585	0.00386318	0.00852436	0.00188368	0.00972355	0.00213122	0.0113775	0.00148616
Silicate	0.0337479	0.00545875	0.0342658	0.0061282	0.0229484	0.0035857	0.0347591	0.00249845	0.0343758	0.00222512	0.0306363	0.00269391	0.027365	0.00324721	0.0318427	0.00438198	0.0403884	0.00581715	0.030314	0.00375065	0.0319545	0.00510785	0.03063	0.00692151	0.0417832	0.00453593	0.0439678	0.00965727	0.0267087	0.00976913
Nitrate	0.000134894	8.1394e-05	0.0001344	3.50016e-05	0.000362879	0.000253862	0.00159889	0.000523785	0.000859347	0.000472711	0.000431888	0.000289513	0.00275788	0.000771125	0.00254407	0.00127742	0.00235141	0.000926492	0.00157777	0.00111092	0.000352364	0.000198399	0.000655215	0.000282021	0.00103934	0.000550951	0.00104672	0.000822478	0.000821807	0.000577508
Chloride	21.5031	1.48133	45.7314	10.2293	41.0903	8.17929	37.4052	6.78989	42.7677	5.05482	19.0917	3.07625	18.2979	1.81406	29.6013	1.70519	20.6625	1.03461	26.5938	5.58398	29.1669	1.84529	22.2016	4.25137	41.6897	7.00515	23.3943	5.45879	15.4293	1.91237
Sulphate	1.00382	0.0691523	2.13487	0.477529	1.91821	0.381831	1.74617	0.31697	1.99651	0.235973	0.89125	0.143607	0.854194	0.0846853	1.38187	0.0796027	0.964583	0.0482986	1.24147	0.260675	1.36159	0.0861432	1.03643	0.198465	1.94619	0.327019	1.09211	0.254831	0.720283	0.0892745
PON	1.86585	0.361421	1.72735	0.34816	1.75886	0.414978	1.27551	0.150366	1.20171	0.266062	1.56512	0.336754	1.46492	0.182044	1.3098	0.267339	1.23042	0.249375	1.31447	0.163189	1.95123	0.424027	1.54518	0.258435	1.58101	0.135701	1.31022	0.094737	1.20899	0.119987
POC	33.9012	9.53864	28.7509	6.22311	28.655	6.60939	16.0637	2.38334	12.0523	2.35527	22.9035	5.24971	18.3215	2.03386	16.1732	3.25505	15.6171	3.13874	13.7595	2.28505	33.236	8.22344	19.2016	3.09152	19.2014	2.44253	15.6882	1.48527	13.548	2.98709
PIN	0.598772	0.270934	0.178096	0.0539488	0.212908	0.0705577	0.388369	0.35795	0.0504312	0.0206214	0.162919	0.103081	0.0633103	0.0232976	0.112977	0.0595348	0.215313	0.113282	0.110392	0.0684671	0.144998	0.0461185	0.0758821	0.0241082	0.164683	0.0366269	0.0706236	0.0443026	0.102079	0.0863997
PIC	11.4876	7.29817	1.70694	0.927588	1.94223	1.7273	2.76896	2.53653	1.15648	0.40978	0.998111	0.37198	0.46409	0.206086	0.282919	0.191775	2.10563	1.03316	0.336954	0.238649	0.770431	0.554123	0.806064	0.304361	0.372557	0.318372	0.356131	0.261507	0.846186	0.399536
