# Supplementary material for: The role of fungi in heterogeneous sediment microbial networks
Source: Sci Rep. 2019 May 17;9:7537. doi: 10.1038/s41598-019-43980-3 (PMC6525233; doi:10.1038/s41598-019-43980-3)
Supplement: Supplementary file 5 — Supplementary file 4 [file 41598_2019_43980_MOESM5_ESM.xlsx]

## Sheet: Bacteria
BACTERIA
SURFACE AND DEEP
	SURFACE	DEEP
Species	Av.Abund	Av.Abund	Contrib%	Cum.%
respiration_of_sulfur_compounds	2083.18	7073.45	18.32	18.32
sulfate_respiration	2067.07	7060.24	18.3	36.63
chemoheterotrophy	4948.18	2707.21	12.89	49.51
aerobic_chemoheterotrophy	4768	2487.59	12.51	62.03
nitrification	73.21	1684.9	5.76	67.79
aerobic_nitrite_oxidation	73.07	1684.52	5.76	73.55
dark_oxidation_of_sulfur_compounds	640.64	409.62	2.57	76.12
fermentation	756.75	538.72	2.09	78.21
nitrate_reduction	737.82	467.86	1.81	80.02
photoautotrophy	361	279.24	1.24	81.26
phototrophy	361.25	279.59	1.24	82.5
hydrocarbon_degradation	308.75	81.14	1.17	83.67
cyanobacteria	317.21	16.45	1.09	84.76
oxygenic_photoautotrophy	317.21	16.45	1.09	85.85
dark_sulfide_oxidation	294.64	55.66	1.06	86.91
SURFACE AND SUBSURFACE
	SURFACE	SUBSURFACE
Species	Av.Abund	Av.Abund	Contrib%	Cum.%
chemoheterotrophy	4948.18	3601.08	18.32	18.32
aerobic_chemoheterotrophy	4768	3512.58	17.87	36.19
respiration_of_sulfur_compounds	2083.18	1756.29	11.63	47.82
sulfate_respiration	2067.07	1744.88	11.57	59.39
nitrate_reduction	737.82	564.71	3.28	62.67
dark_oxidation_of_sulfur_compounds	640.64	158.71	3.22	65.89
fermentation	756.75	551.75	3.17	69.06
phototrophy	361.25	82.13	2.14	71.2
photoautotrophy	361	81.83	2.14	73.34
cyanobacteria	317.21	32.29	2.07	75.41
oxygenic_photoautotrophy	317.21	32.29	2.07	77.48
dark_sulfide_oxidation	294.64	55.38	1.66	79.14
dark_sulfur_oxidation	294.29	55.08	1.66	80.8
hydrocarbon_degradation	308.75	132.29	1.59	82.39
dark_thiosulfate_oxidation	246.29	40.63	1.41	83.8
DEEP AND SUBSURFACE
	DEEP	SUBSURFACE
Species	Av.Abund	Av.Abund	Contrib%	Cum.%
respiration_of_sulfur_compounds	7073.45	1756.29	22.45	22.45
sulfate_respiration	7060.24	1744.88	22.44	44.89
chemoheterotrophy	2707.21	3601.08	10.95	55.83
aerobic_chemoheterotrophy	2487.59	3512.58	10.64	66.48
aerobic_nitrite_oxidation	1684.52	74.5	7.81	74.29
nitrification	1684.9	76.08	7.81	82.1
fermentation	538.72	551.75	1.82	83.92
nitrate_reduction	467.86	564.71	1.68	85.6
dark_oxidation_of_sulfur_compounds	409.62	158.71	1.17	86.76
anoxygenic_photoautotrophy_S_oxidizing	262.79	49.54	1.08	87.84
anoxygenic_photoautotrophy	262.79	49.54	1.08	88.93
phototrophy	279.59	82.13	1.08	90.01
FRACTIONS 1 AND 2
	FRACTION 1	FRACTION 2
Species	Av.Abund	Av.Abund	Contrib%	Cum.%
chemoheterotrophy	6207.4	3315.56	18.83	18.83
aerobic_chemoheterotrophy	5831.07	3152.44	17.77	36.6
respiration_of_sulfur_compounds	3378.6	4048.56	11.96	48.56
sulfate_respiration	3344.4	4034.19	11.9	60.46
fermentation	2230.93	511.81	7.67	68.13
nitrate_reduction	1976.67	532.31	6.7	74.83
dark_oxidation_of_sulfur_compounds	1109.47	596.5	5.39	80.23
aerobic_nitrite_oxidation	207.67	567.69	2.34	82.57
nitrification	207.93	568.06	2.34	84.91
dark_sulfide_oxidation	130	286.81	1.53	86.44
dark_sulfur_oxidation	129.8	286.56	1.53	87.97
dark_thiosulfate_oxidation	89.53	232.75	1.22	89.19
hydrocarbon_degradation	98.33	225.94	1.04	90.23
FRACTIONS 1 AND 3
	FRACTION 1	FRACTION 3
Species	Av.Abund	Av.Abund	Contrib%	Cum.%
chemoheterotrophy	6207.4	2326.63	17.44	17.44
aerobic_chemoheterotrophy	5831.07	2212.75	16.5	33.93
respiration_of_sulfur_compounds	3378.6	4542.19	13.95	47.88
sulfate_respiration	3344.4	4531.75	13.88	61.77
fermentation	2230.93	218.13	8.15	69.92
nitrate_reduction	1976.67	267	7.02	76.94
dark_oxidation_of_sulfur_compounds	1109.47	362.56	4.42	81.36
nitrification	207.93	657.5	2.23	83.59
aerobic_nitrite_oxidation	207.67	656.69	2.23	85.82
dark_sulfide_oxidation	130	217.06	1.26	87.08
dark_sulfur_oxidation	129.8	216.94	1.26	88.34
dark_thiosulfate_oxidation	89.53	178.81	1.05	89.38
hydrocarbon_degradation	98.33	189.69	1.03	90.41
FRACTIONS 2 AND 3
	FRACTION 2	FRACTION 3
Species	Av.Abund	Av.Abund	Contrib%	Cum.%
sulfate_respiration	4034.19	4531.75	19.06	19.06
respiration_of_sulfur_compounds	4048.56	4542.19	19.05	38.11
chemoheterotrophy	3315.56	2326.63	15.84	53.95
aerobic_chemoheterotrophy	3152.44	2212.75	15.23	69.18
dark_oxidation_of_sulfur_compounds	596.5	362.56	2.97	72.15
fermentation	511.81	218.13	2.55	74.7
nitrification	568.06	657.5	2.53	77.23
aerobic_nitrite_oxidation	567.69	656.69	2.53	79.76
nitrate_reduction	532.31	267	2.4	82.17
dark_sulfide_oxidation	286.81	217.06	1.41	83.57
dark_sulfur_oxidation	286.56	216.94	1.41	84.98
dark_thiosulfate_oxidation	232.75	178.81	1.14	86.12
hydrocarbon_degradation	225.94	189.69	1.14	87.26
phototrophy	136.38	154.44	0.71	87.97
photoautotrophy	136.06	154.38	0.71	88.68
nitrogen_respiration	151.44	143.94	0.7	89.38
nitrite_respiration	151.38	143.88	0.7	90.08
FRACTIONS 1 AND BULK
	FRACTION 1	BULK
Species	Av.Abund	Av.Abund	Contrib%	Cum.%
chemoheterotrophy	6207.4	3749.71	14.58	14.58
aerobic_chemoheterotrophy	5831.07	3628.71	13.87	28.44
respiration_of_sulfur_compounds	3378.6	4187.88	10.68	39.12
sulfate_respiration	3344.4	4183.29	10.62	49.75
fermentation	2230.93	137.41	7.98	57.72
nitrate_reduction	1976.67	118.24	7.24	64.96
aerobic_nitrite_oxidation	207.67	1278.35	4.01	68.97
nitrification	207.93	1278.94	4.01	72.98
dark_oxidation_of_sulfur_compounds	1109.47	21.24	3.48	76.46
phototrophy	54.13	565.88	2.33	78.79
photoautotrophy	53.8	565.59	2.33	81.12
cyanobacteria	10.8	368.59	1.81	82.93
oxygenic_photoautotrophy	10.8	368.59	1.81	84.74
FRACTIONS 2 AND BULK
	FRACTION 2	BULK
Species	Av.Abund	Av.Abund	Contrib%	Cum.%
respiration_of_sulfur_compounds	4048.56	4187.88	16.58	16.58
sulfate_respiration	4034.19	4183.29	16.55	33.13
chemoheterotrophy	3315.56	3749.71	13.85	46.98
aerobic_chemoheterotrophy	3152.44	3628.71	13.48	60.46
nitrification	568.06	1278.94	3.52	63.98
aerobic_nitrite_oxidation	567.69	1278.35	3.51	67.49
dark_oxidation_of_sulfur_compounds	596.5	21.24	2.55	70.04
phototrophy	136.38	565.88	2.06	72.1
photoautotrophy	136.06	565.59	2.06	74.16
fermentation	511.81	137.41	2.04	76.2
nitrate_reduction	532.31	118.24	1.94	78.14
cyanobacteria	14.19	368.59	1.43	79.57
oxygenic_photoautotrophy	14.19	368.59	1.43	81
dark_sulfide_oxidation	286.81	12.82	1.32	82.32
dark_sulfur_oxidation	286.56	12.59	1.32	83.64
hydrocarbon_degradation	225.94	210.76	1.24	84.88
dark_thiosulfate_oxidation	232.75	10.41	1.07	85.95
FRACTION 3 AND BULK
	FRACTION 3	BULK
Species	Av.Abund	Av.Abund	Contrib%	Cum.%
respiration_of_sulfur_compounds	4542.19	4187.88	17.14	17.14
sulfate_respiration	4531.75	4183.29	17.11	34.24
chemoheterotrophy	2326.63	3749.71	12.87	47.11
aerobic_chemoheterotrophy	2212.75	3628.71	12.72	59.83
nitrification	657.5	1278.94	3.54	63.37
aerobic_nitrite_oxidation	656.69	1278.35	3.54	66.91
phototrophy	154.44	565.88	2.52	69.43
photoautotrophy	154.38	565.59	2.52	71.95
cyanobacteria	30.5	368.59	1.93	73.88
oxygenic_photoautotrophy	30.5	368.59	1.93	75.81
dark_oxidation_of_sulfur_compounds	362.56	21.24	1.9	77.71
hydrocarbon_degradation	189.69	210.76	1.24	78.95
dark_sulfur_oxidation	216.94	12.59	1.17	80.12
dark_sulfide_oxidation	217.06	12.82	1.17	81.29
fermentation	218.13	137.41	1.12	82.41
nitrate_reduction	267	118.24	1.06	83.47
FRACTION 1 AND 4
	FRACTION 1	FRACTION 4
Species	Av.Abund	Av.Abund	Contrib%	Cum.%
chemoheterotrophy	6207.4	3314.88	18.21	18.21
aerobic_chemoheterotrophy	5831.07	3232.29	17.26	35.48
respiration_of_sulfur_compounds	3378.6	2722.65	11.27	46.74
sulfate_respiration	3344.4	2715.59	11.2	57.95
fermentation	2230.93	151.47	8.43	66.38
nitrate_reduction	1976.67	195.94	7.34	73.72
dark_oxidation_of_sulfur_compounds	1109.47	75.18	4.66	78.38
aerobic_nitrite_oxidation	207.67	485.18	2.09	80.47
nitrification	207.93	486.35	2.08	82.55
phototrophy	54.13	300.53	1.38	83.93
photoautotrophy	53.8	300.06	1.38	85.31
cyanobacteria	10.8	175.94	1.04	86.35
oxygenic_photoautotrophy	10.8	175.94	1.04	87.39
FRACTIONS 2 AND 4
	FRACTION 2	FRACTION 4
Species	Av.Abund	Av.Abund	Contrib%	Cum.%
respiration_of_sulfur_compounds	4048.56	2722.65	19.09	19.09
sulfate_respiration	4034.19	2715.59	19.06	38.15
chemoheterotrophy	3315.56	3314.88	14.52	52.68
aerobic_chemoheterotrophy	3152.44	3232.29	14.06	66.73
fermentation	511.81	151.47	2.45	69.18
dark_oxidation_of_sulfur_compounds	596.5	75.18	2.42	71.6
nitrification	568.06	486.35	2.33	73.93
aerobic_nitrite_oxidation	567.69	485.18	2.32	76.25
nitrate_reduction	532.31	195.94	2.28	78.53
phototrophy	136.38	300.53	1.43	79.96
photoautotrophy	136.06	300.06	1.43	81.39
dark_sulfide_oxidation	286.81	56.65	1.13	82.52
dark_sulfur_oxidation	286.56	56.29	1.13	83.65
dark_thiosulfate_oxidation	232.75	44.59	0.92	84.57
cyanobacteria	14.19	175.94	0.9	85.47
oxygenic_photoautotrophy	14.19	175.94	0.9	86.37
hydrocarbon_degradation	225.94	145	0.88	87.25
nitrate_respiration	150.25	95.53	0.67	87.92
FRACTION 3 AND 4
	FRACTION 3	FRACTION 4
Species	Av.Abund	Av.Abund	Contrib%	Cum.%
respiration_of_sulfur_compounds	4542.19	2722.65	20.11	20.11
sulfate_respiration	4531.75	2715.59	20.09	40.2
chemoheterotrophy	2326.63	3314.88	14.42	54.62
aerobic_chemoheterotrophy	2212.75	3232.29	14.23	68.85
nitrification	657.5	486.35	2.37	71.22
aerobic_nitrite_oxidation	656.69	485.18	2.36	73.58
dark_oxidation_of_sulfur_compounds	362.56	75.18	1.83	75.41
phototrophy	154.44	300.53	1.6	77.01
photoautotrophy	154.38	300.06	1.6	78.61
fermentation	218.13	151.47	1.33	79.94
nitrate_reduction	267	195.94	1.32	81.26
cyanobacteria	30.5	175.94	1.13	82.39
oxygenic_photoautotrophy	30.5	175.94	1.13	83.52
dark_sulfur_oxidation	216.94	56.29	1.02	84.54
dark_sulfide_oxidation	217.06	56.65	1.02	85.56
dark_thiosulfate_oxidation	178.81	44.59	0.84	86.4
hydrocarbon_degradation	189.69	145	0.81	87.21
BULK AND FRACTION 4
	BULK	FRACTION 4
Species	Av.Abund	Av.Abund	Contrib%	Cum.%
sulfate_respiration	4183.29	2715.59	17.9	17.9
respiration_of_sulfur_compounds	4187.88	2722.65	17.87	35.77
chemoheterotrophy	3749.71	3314.88	14.09	49.85
aerobic_chemoheterotrophy	3628.71	3232.29	13.86	63.71
nitrification	1278.94	486.35	5.4	69.11
aerobic_nitrite_oxidation	1278.35	485.18	5.4	74.51
photoautotrophy	565.59	300.06	2.52	77.03
phototrophy	565.88	300.53	2.52	79.55
cyanobacteria	368.59	175.94	1.78	81.33
oxygenic_photoautotrophy	368.59	175.94	1.78	83.11
hydrocarbon_degradation	210.76	145	1.01	84.12
anoxygenic_photoautotrophy_S_oxidizing	197	124.12	0.99	85.11
anoxygenic_photoautotrophy	197	124.12	0.99	86.1

## Sheet: Archaea
ARCHAEA
SURFACE AND DEEP
	DEEP	SURFACE
Species	Av.Abund	Av.Abund	Contrib%	Cum.%
nitrate_reduction	4.08	6.95	12.53	12.53
aerobic_chemoheterotrophy	4.27	7.08	12.26	24.79
chemoheterotrophy	4.53	7.27	12.03	36.82
nitrate_respiration	3.22	5.78	11.09	47.91
nitrogen_respiration	3.22	5.78	11.09	59
methanogenesis_by_disproportionation_of_methyl_groups	2.1	3.1	7.39	66.39
methanogenesis_by_CO2_reduction_with_H2	2.51	3.4	5.23	71.62
aerobic_ammonia_oxidation	7.95	7.41	5.21	76.84
nitrification	7.95	7.41	5.21	82.05
methanogenesis_by_reduction_of_methyl_compounds_with_H2	0.61	1.02	4.54	86.59
methanogenesis	4.59	4.76	4.48	91.08
DEEP AND SUBSURFACE
	DEEP	SUBSURFACE
Species	Av.Abund	Av.Abund	Contrib%	Cum.%
nitrate_reduction	4.08	6.18	10.42	10.42
aerobic_chemoheterotrophy	4.27	6.34	10.24	20.66
nitrate_respiration	3.22	5.32	10.21	30.87
nitrogen_respiration	3.22	5.32	10.21	41.07
chemoheterotrophy	4.53	6.46	9.61	50.68
methanogenesis_by_CO2_reduction_with_H2	2.51	3.68	7.93	58.61
methanogenesis_by_disproportionation_of_methyl_groups	2.1	2.09	6.48	65.08
aerobic_ammonia_oxidation	7.95	8.53	6.31	71.39
nitrification	7.95	8.53	6.31	77.7
methanogenesis_by_reduction_of_methyl_compounds_with_H2	0.61	1.19	5.32	83.02
hydrogenotrophic_methanogenesis	4.23	4.23	4.87	87.89
dark_hydrogen_oxidation	4.19	4.22	4.79	92.68
SURFACE AND SUBSURFACE
	SURFACE	SUBSURFACE
Species	Av.Abund	Av.Abund	Contrib%	Cum.%
methanogenesis_by_disproportionation_of_methyl_groups	3.1	2.09	9.97	9.97
aerobic_ammonia_oxidation	7.41	8.53	8.87	18.84
nitrification	7.41	8.53	8.87	27.72
methanogenesis_by_CO2_reduction_with_H2	3.4	3.68	8	35.72
nitrate_reduction	6.95	6.18	7.57	43.28
aerobic_chemoheterotrophy	7.08	6.34	7.34	50.62
methanogenesis	4.76	4.54	7	57.62
chemoheterotrophy	7.27	6.46	6.94	64.56
hydrogenotrophic_methanogenesis	4.21	4.23	6.58	71.13
dark_hydrogen_oxidation	4.15	4.22	6.57	77.7
nitrate_respiration	5.78	5.32	6.39	84.09
nitrogen_respiration	5.78	5.32	6.39	90.49
BULK AND FRACTION 1
	BULK	FRACTION 1
Species	Av.Abund	Av.Abund	Contrib%	Cum.%
methanogenesis_by_disproportionation_of_methyl_groups	0.55	4.58	20.92	20.92
nitrate_reduction	6	4.91	8.59	29.51
aerobic_chemoheterotrophy	6.14	5.08	8.48	37.99
chemoheterotrophy	6.17	5.75	7.56	45.55
nitrate_respiration	4.82	4.09	6.96	52.51
nitrogen_respiration	4.82	4.09	6.96	59.47
methanogenesis	4.09	5.14	6.75	66.23
methanogenesis_by_CO2_reduction_with_H2	3.05	2.89	6.66	72.88
aerobic_ammonia_oxidation	8.03	7.49	5.96	78.84
nitrification	8.03	7.49	5.96	84.8
methanogenesis_by_reduction_of_methyl_compounds_with_H2	1.15	0.39	5.09	89.89
hydrogenotrophic_methanogenesis	4	4.06	4.4	94.3
BULK AND FRACTION 2
	BULK	FRACTION 2
Species	Av.Abund	Av.Abund	Contrib%	Cum.%
methanogenesis_by_disproportionation_of_methyl_groups	0.55	3.06	16.66	16.66
aerobic_ammonia_oxidation	8.03	7.87	7.64	24.3
nitrification	8.03	7.87	7.64	31.94
methanogenesis	4.09	4.99	7.6	39.53
nitrate_reduction	6	5.73	6.88	46.42
methanogenesis_by_CO2_reduction_with_H2	3.05	3.51	6.78	53.2
aerobic_chemoheterotrophy	6.14	5.88	6.74	59.94
nitrate_respiration	4.82	4.88	6.58	66.52
nitrogen_respiration	4.82	4.88	6.58	73.1
chemoheterotrophy	6.17	6.03	6.58	79.68
hydrogenotrophic_methanogenesis	4	4.55	6.38	86.06
dark_hydrogen_oxidation	4	4.5	6.18	92.24
FRACTIONS 1 AND 2
	FRACTION 1	FRACTION 2
Species	Av.Abund	Av.Abund	Contrib%	Cum.%
methanogenesis_by_disproportionation_of_methyl_groups	4.58	3.06	12.66	12.66
nitrate_reduction	4.91	5.73	9.06	21.72
aerobic_chemoheterotrophy	5.08	5.88	9.05	30.77
nitrate_respiration	4.09	4.88	8.94	39.71
nitrogen_respiration	4.09	4.88	8.94	48.65
chemoheterotrophy	5.75	6.03	8.54	57.18
aerobic_ammonia_oxidation	7.49	7.87	7.24	64.42
nitrification	7.49	7.87	7.24	71.66
methanogenesis_by_CO2_reduction_with_H2	2.89	3.51	6.47	78.13
methanogenesis	5.14	4.99	5.36	83.49
hydrogenotrophic_methanogenesis	4.06	4.55	5.18	88.67
dark_hydrogen_oxidation	3.96	4.5	5.12	93.79
BULK AND FRACTION 3
	BULK	FRACTION 3
Species	Av.Abund	Av.Abund	Contrib%	Cum.%
methanogenesis_by_disproportionation_of_methyl_groups	0.55	2.76	13.61	13.61
nitrate_respiration	4.82	5.08	7.75	21.36
nitrogen_respiration	4.82	5.08	7.75	29.11
methanogenesis_by_CO2_reduction_with_H2	3.05	3.32	7.55	36.66
aerobic_ammonia_oxidation	8.03	7.99	7.38	44.04
nitrification	8.03	7.99	7.38	51.42
methanogenesis	4.09	4.7	7.36	58.77
hydrogenotrophic_methanogenesis	4	4.38	6.93	65.7
dark_hydrogen_oxidation	4	4.36	6.8	72.5
nitrate_reduction	6	6.01	6.57	79.07
aerobic_chemoheterotrophy	6.14	6.18	6.28	85.35
chemoheterotrophy	6.17	6.25	6.27	91.61
FRACTIONS 1 AND 3
	FRACTION 1	FRACTION 3
Species	Av.Abund	Av.Abund	Contrib%	Cum.%
methanogenesis_by_disproportionation_of_methyl_groups	4.58	2.76	12.26	12.26
nitrate_reduction	4.91	6.01	9.24	21.5
aerobic_chemoheterotrophy	5.08	6.18	8.99	30.49
nitrate_respiration	4.09	5.08	8.55	39.05
nitrogen_respiration	4.09	5.08	8.55	47.6
chemoheterotrophy	5.75	6.25	8.06	55.67
aerobic_ammonia_oxidation	7.49	7.99	7.11	62.77
nitrification	7.49	7.99	7.11	69.88
methanogenesis_by_CO2_reduction_with_H2	2.89	3.32	6.72	76.6
methanogenesis	5.14	4.7	5.72	82.31
hydrogenotrophic_methanogenesis	4.06	4.38	5.26	87.58
dark_hydrogen_oxidation	3.96	4.36	5.26	92.84
FRACTIONS 2 AND 3
	FRACTION 2	FRACTION 3
Species	Av.Abund	Av.Abund	Contrib%	Cum.%
nitrate_respiration	4.88	5.08	9.8	9.8
nitrogen_respiration	4.88	5.08	9.8	19.61
nitrate_reduction	5.73	6.01	8.54	28.14
aerobic_chemoheterotrophy	5.88	6.18	8.32	36.46
methanogenesis_by_disproportionation_of_methyl_groups	3.06	2.76	8.18	44.65
chemoheterotrophy	6.03	6.25	8.15	52.79
aerobic_ammonia_oxidation	7.87	7.99	6.99	59.78
nitrification	7.87	7.99	6.99	66.77
methanogenesis_by_CO2_reduction_with_H2	3.51	3.32	6.58	73.35
dark_hydrogen_oxidation	4.5	4.36	6.26	79.61
methanogenesis_by_reduction_of_methyl_compounds_with_H2	0.95	1.04	6.14	85.74
hydrogenotrophic_methanogenesis	4.55	4.38	6.08	91.82
BULK AND FRACTION 4
	BULK	FRACTION 4
Species	Av.Abund	Av.Abund	Contrib%	Cum.%
methanogenesis_by_CO2_reduction_with_H2	3.05	3.26	8.95	8.95
aerobic_ammonia_oxidation	8.03	8.35	8.32	17.27
nitrification	8.03	8.35	8.32	25.59
methanogenesis_by_disproportionation_of_methyl_groups	0.55	1.27	8.1	33.69
methanogenesis_by_reduction_of_methyl_compounds_with_H2	1.15	1.21	8.04	41.74
dark_hydrogen_oxidation	4	4.11	7.46	49.2
hydrogenotrophic_methanogenesis	4	4.12	7.44	56.64
nitrate_respiration	4.82	5.22	6.75	63.39
nitrogen_respiration	4.82	5.22	6.75	70.14
methanogenesis	4.09	4.24	6.55	76.69
nitrate_reduction	6	6.28	6.54	83.23
aerobic_chemoheterotrophy	6.14	6.44	6.34	89.57
chemoheterotrophy	6.17	6.46	6.32	95.89
FRACTIONS 1 AND 4
	FRACTION 1	FRACTION 4
Species	Av.Abund	Av.Abund	Contrib%	Cum.%
methanogenesis_by_disproportionation_of_methyl_groups	4.58	1.27	16.52	16.52
nitrate_reduction	4.91	6.28	8.98	25.51
aerobic_chemoheterotrophy	5.08	6.44	8.7	34.2
nitrate_respiration	4.09	5.22	7.65	41.85
nitrogen_respiration	4.09	5.22	7.65	49.51
chemoheterotrophy	5.75	6.46	7.45	56.96
methanogenesis	5.14	4.24	6.93	63.89
methanogenesis_by_CO2_reduction_with_H2	2.89	3.26	6.57	70.47
aerobic_ammonia_oxidation	7.49	8.35	5.92	76.39
nitrification	7.49	8.35	5.92	82.31
methanogenesis_by_reduction_of_methyl_compounds_with_H2	0.39	1.21	5.26	87.57
hydrogenotrophic_methanogenesis	4.06	4.12	5.04	92.61
FRACTIONS 2 AND 4
	FRACTION 2	FRACTION 4
Species	Av.Abund	Av.Abund	Contrib%	Cum.%
methanogenesis_by_disproportionation_of_methyl_groups	3.06	1.27	12.8	12.8
methanogenesis	4.99	4.24	7.96	20.77
hydrogenotrophic_methanogenesis	4.55	4.12	7.24	28.01
nitrate_reduction	5.73	6.28	7.18	35.19
dark_hydrogen_oxidation	4.5	4.11	7.15	42.34
methanogenesis_by_CO2_reduction_with_H2	3.51	3.26	7.07	49.42
aerobic_chemoheterotrophy	5.88	6.44	6.95	56.36
aerobic_ammonia_oxidation	7.87	8.35	6.94	63.3
nitrification	7.87	8.35	6.94	70.24
nitrate_respiration	4.88	5.22	6.71	76.95
nitrogen_respiration	4.88	5.22	6.71	83.66
methanogenesis_by_reduction_of_methyl_compounds_with_H2	0.95	1.21	6.71	90.37
FRACTIONS 3 AND 4
	FRACTION 3	FRACTION 4
Species	Av.Abund	Av.Abund	Contrib%	Cum.%
methanogenesis_by_disproportionation_of_methyl_groups	2.76	1.27	10.89	10.89
nitrate_respiration	5.08	5.22	7.86	18.75
nitrogen_respiration	5.08	5.22	7.86	26.6
methanogenesis_by_CO2_reduction_with_H2	3.32	3.26	7.61	34.21
methanogenesis	4.7	4.24	7.45	41.66
hydrogenotrophic_methanogenesis	4.38	4.12	7.43	49.08
dark_hydrogen_oxidation	4.36	4.11	7.39	56.47
nitrate_reduction	6.01	6.28	6.89	63.36
aerobic_ammonia_oxidation	7.99	8.35	6.72	70.08
nitrification	7.99	8.35	6.72	76.8
aerobic_chemoheterotrophy	6.18	6.44	6.57	83.36
chemoheterotrophy	6.25	6.46	6.51	89.88
methanogenesis_by_reduction_of_methyl_compounds_with_H2	1.04	1.21	6.28	96.16

## Sheet: Fungi
FUNGI
SURFACE AND SUBSURFACE
	SURFACE	SUBSURFACE
Species	Av.Abund	Av.Abund	Contrib%	Cum.%
Symbiotroph	3.98	3.47	33	33
Pathotroph-Symbiotroph	1.62	1.02	23.16	56.16
Saprotroph	8.08	7.88	17.02	73.18
Pathotroph-Saprotroph-Symbiotroph	0.67	0.54	12.33	85.51
Pathotroph-Saprotroph	0.62	0.09	7.54	93.05
SURFACE AND DEEP
	SURFACE	DEEP
Species	Av.Abund	Av.Abund	Contrib%	Cum.%
Symbiotroph	3.98	2.21	33.28	33.28
Saprotroph	8.08	7.12	21.26	54.53
Pathotroph-Symbiotroph	1.62	0.74	20.21	74.74
Pathotroph-Saprotroph	0.62	0.38	9.15	83.89
Pathotroph-Saprotroph-Symbiotroph	0.67	0.29	8.81	92.7
SUBSURFACE AND DEEP
	SUBSURFACE	DEEP
Species	Av.Abund	Av.Abund	Contrib%	Cum.%
Symbiotroph	3.47	2.21	37.19	37.19
Saprotroph	7.88	7.12	24.46	61.66
Pathotroph-Symbiotroph	1.02	0.74	17.42	79.07
Pathotroph-Saprotroph-Symbiotroph	0.54	0.29	8.83	87.9
Pathotroph-Saprotroph	0.09	0.38	5.28	93.18
